# Supplementary material for: Improving the antimicrobial efficacy against resistant Staphylococcus aureus by a combined use of conjugated oligoelectrolytes
Source: PLoS One. 2019 Nov 15;14(11):e0224816. doi: 10.1371/journal.pone.0224816 (PMC6857938; doi:10.1371/journal.pone.0224816)
Supplement: S1 Tables — (XLSX) [file pone.0224816.s006.xlsx]

## Sheet: Fig 2a
	Replicate 1									average									D8 (uM)
	0.0604	0.0723	0.0525	0.0543	0.0483	0.0461	0.0455	0.0428			0.0675333	0.0690667	0.0551333	0.0544	0.0488	0.0459	0.0446333	0.0428	2
	0.0607	0.067	0.0642	0.0574	0.0523	0.0454	0.0456	0.046			0.0602	0.0644333	0.0643333	0.0587333	0.0506	0.0465333	0.0466667	0.0457	1
	0.0591	0.0664	0.0713	0.1706	0.4394	0.5339	0.5206	0.4517			0.0654	0.0646	0.0693	0.1193	0.3719	0.3964	0.422633	0.352367	0.5
	0.0612	0.0755	0.5141	1.0858	1.0191	1.025	1.0185	1.0342			0.0712	0.0711667	0.4687	1.06217	1.01337	1.00897	0.9815	1.00173	0.25
	0.0604	0.09	1.0877	1.0488	1.0334	1.0095	1.0084	1.0184			0.0732	0.0844667	1.0554	1.03703	1.00403	0.9695	0.964767	0.964867	0.125
	0.0657	0.0915	0.9865	1.0372	1.0205	1.0279	1.0124	0.9875			0.0673333	0.157433	1.0414	1.0258	0.979133	0.981067	0.9657	0.962933	0.0625
	0.087	0.8117	1.089	1.0842	1.043	1.0151	1.0139	0.9898			0.0754	0.82	1.03963	1.0446	0.982833	0.97	0.943	0.943267	0.03125
	0.4773	0.9729	1.1521	1.0892	1.077	1.0477	1.0197	1.0613			0.470833	0.913767	1.0754	1.0253	1.00333	0.9659	0.956767	0.9645	0.012625
										S6 (uM)	16	8	4	2	1	0.5	0.25	0.125
	Replicate 2
	0.0725	0.0709	0.0578	0.0546	0.0489	0.0458	0.0443	0.0426
	0.062	0.0676	0.0625	0.0574	0.0511	0.0476	0.0468	0.0449
	0.0792	0.0628	0.0635	0.1229	0.4675	0.3914	0.443	0.3538		Data points used in the figures
	0.0896	0.0697	0.519	1.0552	1.0149	1.0156	0.9749	0.992		average (%)									D8 (uM)
	0.095	0.0742	1.0699	1.0533	0.9967	0.9507	0.9671	0.9322			99.7635	99.583	101.224	101.31	101.969	102.311	102.46	102.676	2
	0.069	0.1394	1.0792	1.0285	0.965	0.9753	0.9482	0.9597			100.627	100.129	100.14	100.8	101.757	102.236	102.22	102.334	1
	0.0693	0.8592	0.998	1.027	0.9705	0.9711	0.9041	0.9199			100.015	100.109	99.5555	93.6682	63.9257	61.0409	57.952	66.2256	0.5
	0.4726	0.8974	1.0682	1.0049	0.9795	0.9552	0.9337	0.9245			99.3318	99.3357	52.5279	-17.3503	-11.6043	-11.0862	-7.85211	-10.2345	0.25
											99.0963	97.7697	-16.5535	-14.3909	-10.5053	-6.43916	-5.88183	-5.8936	0.125
	Replicate 3										99.7871	89.1782	-14.9051	-13.0682	-7.57344	-7.80108	-5.99173	-5.66596	0.0625
	0.0697	0.064	0.0551	0.0543	0.0492	0.0458	0.0441	0.043			98.8373	11.1638	-14.6971	-15.2819	-8.0091	-6.49803	-3.3189	-3.35029	0.03125
	0.0579	0.0587	0.0663	0.0614	0.0484	0.0466	0.0476	0.0462			52.2767	0.123202	-18.9084	-13.0094	-10.4229	-6.01528	-4.93987	-5.85043	0.012625
	0.0579	0.0646	0.0731	0.0644	0.2088	0.2639	0.3043	0.2516		S6 (uM)	16	8	4	2	1	0.5	0.25	0.125
	0.0628	0.0683	0.373	1.0455	1.0061	0.9863	0.9511	0.979
	0.0642	0.0892	1.0086	1.009	0.982	0.9483	0.9188	0.944
	0.0673	0.2414	1.0585	1.0117	0.9519	0.94	0.9365	0.9416
	0.0699	0.7891	1.0319	1.0226	0.935	0.9238	0.911	0.9201
	0.4626	0.871	1.0059	0.9818	0.9535	0.8948	0.9169	0.9077
			Control
			Positive	Negative
			0.839	0.0462
			0.873	0.0475
			0.8906	0.046
			0.917	0.0453
			0.9245	0.0453
			0.9118	0.0454
			0.9051	0.0454
			0.888	0.0462
			0.9326	0.0465
			0.8982	0.0462
			0.927	0.0476
			0.9161	0.045
			0.936	0.0453
			0.9361	0.3601
			0.9239	0.045
			1.0181	0.0454
		Mean	0.914813	0.065525

## Sheet: Fig 2b
	Replicate 1																		D8 (uM)
	0.0556	0.0505	0.0472	0.0502	0.0465	0.0523	0.0473	0.0442		average	0.0475	0.0459	0.0441	0.0464	0.0469333	0.0483	0.0488667	0.0435333	2
	0.046	0.0463	0.0477	0.0464	0.0458	0.0459	0.0462	0.0474			0.0442667	0.0464333	0.0462667	0.0480333	0.0461667	0.0465667	0.0453667	0.0463667	1
	0.0462	0.0473	0.0524	0.0447	0.0551	0.2997	0.4888	0.2992			0.0449	0.0463333	0.0485667	0.0451333	0.1089	0.357867	0.486833	0.2646	0.5
	0.0523	0.05	0.0574	0.4527	0.9718	1.0106	1.0016	1.0412			0.0483667	0.0495667	0.0498333	0.381667	0.9525	0.999133	0.9841	0.988067	0.25
	0.0496	0.0488	0.06	0.8837	1.0139	0.9671	0.973	1.0001			0.0465333	0.0497667	0.0529	0.875367	1.00207	0.945567	0.9386	0.9415	0.125
	0.0498	0.0499	0.1765	0.8732	0.982	0.9833	0.9683	0.9584			0.0463667	0.0477333	0.0914	0.918067	0.957	0.946667	0.931733	0.915833	0.0625
	0.0485	0.0511	0.0827	0.8971	1.001	0.9476	0.9687	0.9753			0.0471333	0.0518667	0.124667	0.9258	0.950933	0.9404	0.9344	0.9309	0.03125
	0.049	0.0522	0.4096	1.025	1.078	1.0487	1.0382	1.0144			0.0491333	0.0514333	0.293433	0.9538	0.970733	0.957133	0.953367	0.919	0.015625
										D6 (uM)	2	1	0.5	0.25	0.125	0.0625	0.03125	0.015625
	Replicate 2
	0.0431	0.0435	0.0425	0.0455	0.0455	0.0451	0.0442	0.0432
	0.0431	0.0477	0.0454	0.0497	0.0468	0.0461	0.0443	0.0456
	0.0429	0.0458	0.0477	0.0454	0.05	0.2992	0.4479	0.0806
	0.0466	0.0495	0.047	0.32	0.9275	0.9928	0.9798	0.9809
	0.0458	0.0498	0.0452	0.8523	0.9988	0.931	0.913	0.9219		Data points used in the figures									D8 (uM)
	0.0451	0.0464	0.0496	0.9028	0.9458	0.9351	0.9136	0.9179		average (%)	102.122	102.311	102.523	102.252	102.189	102.028	101.961	102.589	2
	0.0464	0.0534	0.2343	0.979	0.9391	0.9559	0.8967	0.9045			102.503	102.248	102.268	102.06	102.279	102.232	102.374	102.256	1
	0.0495	0.0513	0.2334	0.9106	0.9412	0.9171	0.9308	0.8893			102.429	102.26	101.997	102.401	94.8928	65.578	50.3928	76.5598	0.5
											102.02	101.879	101.848	62.7757	-4.43748	-9.92836	-8.15825	-8.6253	0.25
	Replicate 3										102.236	101.855	101.487	4.64464	-10.2737	-3.62111	-2.80081	-3.14228	0.125
	0.0438	0.0437	0.0426	0.0435	0.0488	0.0475	0.0551	0.0432			102.256	102.095	96.9533	-0.383107	-4.96734	-3.75063	-1.9923	-0.120142	0.0625
	0.0437	0.0453	0.0457	0.048	0.0459	0.0477	0.0456	0.0461			102.166	101.608	93.0363	-1.29367	-4.25302	-3.01276	-2.30629	-1.89417	0.03125
	0.0456	0.0459	0.0456	0.0453	0.2216	0.4747	0.5238	0.414			101.93	101.659	73.1648	-4.59055	-6.58438	-4.98304	-4.53953	-0.493	0.015625
	0.0462	0.0492	0.0451	0.3723	0.9582	0.994	0.9709	0.9421		D6 (uM)	2	1	0.5	0.25	0.125	0.0625	0.03125	0.015625
	0.0442	0.0507	0.0535	0.8901	0.9935	0.9386	0.9298	0.9025
	0.0442	0.0469	0.0481	0.9782	0.9432	0.9216	0.9133	0.8712
	0.0465	0.0511	0.057	0.9013	0.9127	0.9177	0.9378	0.9129
	0.0489	0.0508	0.2373	0.9258	0.893	0.9056	0.8911	0.8533
		Control
		Positive	Negative
		0.839	0.0462
		0.873	0.0475
		0.8906	0.046
		0.917	0.0453
		0.9245	0.0453
		0.9118	0.0454
		0.9051	0.0454
		0.888	0.0462
		0.9326	0.0465
		0.8982	0.0462
		0.927	0.0476
		0.9161	0.045
		0.936	0.0453
		0.9361	0.3601
		0.9239	0.045
		1.0181	0.0454
	Mean	0.914813	0.065525

## Sheet: Fig 3a
MIC
	Bacteria	COE-D8 (without COE-S6)	COE-D8 (with COE-S6)	Vancomycin
	MRSA BAA-40	0.5	0.0625	1
	SA25923	0.5	0.0625	1
	SA29213	1	0.125	1
	ORSA	1	0.0625	1

## Sheet: Fig 3b
Data point for the figures
			without COE-S6					with COE-S6
				Cell viability (%)					Cell viability (%)
			COE-S8 concentration	Mean	Standard			COE-S8 concentration	Mean	Standard
			0	70.044	24.0215			0	37.0044	18.2634
			0.5	69.6035	20.0108			0.5	2.59912	1.69642
			1	70.4845	18.8491			1	0.46696	0.24989
			2	49.7797	12.2071			2	0.13656	0.10594
			4	12.4229	2.50062			4	0.06344	0.01849
			8	6.07929	1.90257			8	0.0011	0.00073288
			16	0.14978	0.06719			16	0.001	0
Raw data as obtained
				Mean after magnification	Standard after magnification	Magnification ratio (depend on the row number in the Agar plate)	Cell number counted on Agar plates														Mean	Standard
	Time (h)	COE-S6 concentration	COE-S8 concentration
	0	0	0	1	0.26409	2000000	19	12	13	12	15	26	10	16	17	20	20	13	19	15	16.2143	4.28196
	6	0	0	0.70044	0.24021	2000000	7	11	10	11	10	10	7	15	14	8	16	19	15	6	11.3571	3.89491
	6	0	0.5	0.69603	0.20011	2000000	14	9	14	14	14	14	17	8	10	12	9	8	9	6	11.2857	3.24461
	6	0	1	0.70485	0.18849	2000000	11	16	8	13	11	6	12	10	13	17	8	14	11	10	11.4286	3.05625
	6	0	2	0.4978	0.12207	2000000	11	7	7	10	5	10	5	10	9	7	10	8	8	6	8.07143	1.97929
	6	0	4	0.12423	0.02501	200000	22	17	18	12	18	21	24	17	26	22	25	18	25	17	20.1429	4.05457
	6	0	8	0.06079	0.01903	200000	11	14	6	8	12	14	14	8	10	9	12	9	6	5	9.85714	3.08488
	6	0	16	0.0015	0.000671882	20000	2	3	1	2	1	1	2	2	4	2	3	3	4	4	2.42857	1.08941
	6	8	0	0.37004	0.18263	2000000	4	4	6	2	9	1	4	11	9	10	6	7	5	6	6	2.96129
	6	8	0.5	0.02599	0.01696	200000	3	4	10	3	3	6	0	8	3	4	7	2	1	5	4.21429	2.75062
	6	8	1	0.00467	0.0025	20000	5	10	2	14	3	11	14	4	5	5	5	12	7	9	7.57143	4.05186
	6	8	2	0.00137	0.00106	20000	6	0	2	2	5	3	4	1	1	1	2	1	1	2	2.21429	1.71772
	6	8	4	0.000634361	0.000184909	2000	7	5	11	13	10	6	6	13	13	12	11	11	13	13	10.2857	2.99817
	6	8	8	1.10132e-05	7.3288e-06	200	1	2	1	0	1	2	2	3	1	1	1	4	4	2	1.78571	1.18831
	6	8	16	0	0	200	0	0	0	0	0	0	0	0	0	0	0	0	0	0	0	0

## Sheet: Fig 4
COE-D8 without COE-S6
								Data points used in the figures
		Concentration of COE-D8	Cell viability relative to the control (%)					Mean	Standard
		16	33.2704	29.6736	41.2733	38.3059	42.5322	37.0111	5.43499
		8	37.5866	32.2813	52.1536	53.5024	51.2544	45.3556	9.72978
		4	47.0281	38.8454	69.1485	66.271	61.5053	56.5597	13.0565
		2	51.5241	52.8729	57.3689	69.0585	62.7641	58.7177	7.26351
		1	69.5081	57.0992	66.9005	60.4262	62.1347	63.2137	4.98833
		0.5	78.2304	69.688	82.2768	68.1593	72.5654	74.184	5.9371
		0.25	72.3856	76.7017	85.2441	64.4726	69.7779	73.7164	7.81875
		0.125	82.0969	83.7155	97.2934	79.9389	81.0179	84.8125	7.11517
		0.0625	86.8627	94.7756	113.839	101.7	91.0889	97.6531	10.5611
			Different replicates
COE-S6
								Data points used in the figures
		Concentration of COE-S6	Cell viability relative to the control (%)					Mean	Standard
		256	44.7801	46.4886	41.7229	45.8592	45.0499	44.7801	1.83732
		128	89.92	85.8736	80.1187	78.3203	74.9933	81.8452	5.99551
		64	105.008	100.89	100.77	100.689	96.3043	100.732	3.07871
		32	106.158	100.871	100.915	100.307	100.487	101.748	2.47862
		16	100.564	99.7212	100.171	98.5523	106.825	101.167	3.25173
		8	112.67	93.3369	98.1753	99.4348	98.0454	100.332	7.27727
		4	118.604	107.904	95.8547	102.778	94.2361	103.876	9.89474
		2	112.04	102.239	107.762	98.3014	103.318	104.732	5.29524
		1	121.842	109.433	102.329	109.163	108.803	110.314	7.08929
		0.5	131.643	105.296	110.692	127.327	119.054	118.802	11.0205
			Different replicates
COE-D8 with COE-S6
								Data points used in the figures
		Concentration of COE-D8	Cell viability relative to the control (%)					Mean	Standard
		16	53.6822	55.031	49.9056	49.6358	54.6713	52.5852	2.61805
		8	54.9411	57.8185	49.3661	49.9955	55.1209	53.4484	3.63014
		4	60.0665	59.2573	52.783	55.6605	57.4589	57.0452	2.92731
		2	72.3856	82.8163	65.6416	70.2275	54.5814	69.1305	10.2828
		1	87.672	84.7945	71.6662	73.1949	83.3558	80.1367	7.22455
		0.5	102.509	97.2035	76.6118	88.3913	91.0889	91.1609	9.80611
		0.25	105.386	114.019	90.1897	98.1027	107.994	103.138	9.21997
		0.125	106.285	118.874	100.98	114.378	107.904	109.684	7.01734
		0.0625	118.425	131.103	116.896	126.967	115.997	121.878	6.75165
			Different replicates

## Sheet: Fig 5
	0 uM COE-S6, 0 uM COE-D8						0 uM COE-S6, 4 uM COE-D8						0 uM COE-S6, 8 uM COE-D8						8 uM COE-S6, 0 uM COE-D8						8 uM COE-S6, 4 uM COE-D8						8 uM COE-S6, 8 uM COE-D8
	Heating process		Cooling process				Heating process		Cooling process				Heating process		Cooling process				Heating process		Cooling process				Heating process		Cooling process				Heating process		Cooling process
	Tem (oC)	power	Tem (oC)	power			Tem (oC)	power	Tem (oC)	power			Tem (oC)	power	Tem (oC)	power			Tem (oC)	power	Tem (oC)	power			Tem (oC)	power	Tem (oC)	power			Tem (oC)	power	Tem (oC)	power
	5.00915	21.547	34.9768	36.605			5.00886	19.499	34.9735	38.7			5.01104	19.338	34.9735	38.676			5.01022	18.98	34.9764	37.533			5.00898	40.667	34.9736	16.694			5.01057	19.389	34.9764	38.08
	5.01304	21.42	34.9736	36.689			5.01277	19.369	34.9649	38.327			5.01493	19.208	34.9702	38.757			5.02009	18.093	34.9732	37.617			5.01884	39.801	34.965	16.269			5.01444	19.258	34.9732	38.167
	5.01901	20.665	34.9624	35.912			5.01878	18.606	34.959	37.972			5.02736	17.964	34.9649	38.308			5.02655	17.611	34.9678	37.187			5.0253	39.327	34.9592	15.878			5.02686	17.987	34.962	37.381
	5.02547	20.185	34.956	35.905			5.02526	18.131	34.9527	37.962			5.0343	18.021	34.959	37.952			5.0335	17.658	34.962	36.842			5.03224	39.381	34.9528	15.868			5.0338	18.046	34.9556	37.372
	5.03242	20.227	34.9492	35.92			5.03222	18.181	34.9459	37.973			5.04178	18.737	34.9527	37.942			5.04099	18.354	34.9488	36.849			5.03972	40.091	34.946	15.888			5.04127	18.769	34.9488	37.385
	5.0399	20.911	34.9419	35.912			5.03971	18.877	34.9385	37.962			5.0498	19.496	34.9459	37.953			5.04902	19.121	34.9415	36.841			5.04775	40.876	34.9388	15.878			5.04929	19.524	34.9415	37.376
	5.04793	21.672	34.9341	35.776			5.05636	19.831	34.9307	37.795			5.05837	19.697	34.9386	37.941			5.05761	19.326	34.9337	36.695			5.05633	41.092	34.931	15.742			5.05787	19.715	34.9337	37.215
	5.05652	21.88	34.917	34.035			5.06553	19.921	34.9224	37.04			5.0772	20.198	34.9308	37.77			5.07646	19.802	34.9254	35.989			5.06548	41.177	34.9227	15.052			5.067	19.8	34.9254	36.478
	5.07538	22.347	34.9076	33.339			5.07525	20.34	34.9136	35.978			5.08746	21.16	34.9137	35.944			5.08673	20.749	34.9166	34.938			5.07519	41.561	34.9139	13.996			5.07669	20.22	34.9166	35.415
	5.08565	23.285	34.8978	33.002			5.08553	21.303	34.9043	35.322			5.09827	22.17	34.9044	35.287			5.09754	21.764	34.9072	34.266			5.08545	42.502	34.8948	12.994			5.09774	22.186	34.9073	34.736
	5.09647	24.279	34.8875	32.283			5.09635	22.297	34.8945	34.968			5.10962	22.784	34.8946	34.93			5.1089	22.381	34.8974	33.919			5.09627	43.495	34.8845	12.277			5.10909	22.79	34.8975	34.371
	5.10783	24.874	34.8654	29.306			5.10772	22.887	34.8842	34.159			5.12149	23.493	34.8843	34.118			5.12079	23.055	34.8871	33.153			5.10762	44.065	34.8738	10.949			5.13336	24.805	34.8872	33.57
	5.11972	25.553	34.8537	27.687			5.13202	24.87	34.8734	32.762			5.13389	24.76	34.8735	32.718			5.1332	24.299	34.8763	31.787			5.13192	45.908	34.8625	9.38			5.14626	26.459	34.8764	32.178
	5.13214	26.794	34.8414	26.083			5.14493	26.516	34.8621	31.133			5.14678	26.405	34.8623	31.088			5.14611	25.942	34.865	30.174			5.14483	47.489	34.8507	7.843			5.15965	28.26	34.8651	30.548
	5.14505	28.418	34.8287	24.267			5.15833	28.305	34.8504	29.523			5.16016	28.202	34.8505	29.478			5.15951	27.748	34.8533	28.571			5.17211	50.938	34.8385	6.328			5.17352	30.127	34.8533	28.93
	5.15846	30.196	34.8156	22.037			5.17222	30.16	34.8382	27.899			5.17401	30.067	34.8383	27.848			5.17339	29.609	34.8284	25.115			5.18645	52.817	34.8259	4.604			5.18784	32.177	34.8284	25.41
	5.17234	32.039	34.802	19.371			5.18655	32.197	34.8255	26.028			5.18832	32.104	34.8256	25.969			5.18772	31.629	34.8152	22.847			5.20122	55.001	34.8128	2.484			5.2026	34.563	34.8153	23.107
	5.18668	34.049	34.788	16.398			5.20133	34.562	34.8124	23.733			5.20308	34.465	34.8125	23.665			5.20249	33.97	34.8017	20.158			5.21642	57.543	34.7992	-0.035			5.21779	37.322	34.8017	20.399
	5.20145	36.375	34.7736	13.244			5.21652	37.299	34.7988	21.023			5.21826	37.202	34.799	20.95			5.21768	36.687	34.7877	17.182			5.23202	60.378	34.7852	-2.822			5.23338	40.382	34.7877	17.416
	5.21666	39.073	34.7588	9.927			5.23212	40.341	34.7848	18.036			5.23384	40.249	34.785	17.959			5.23328	39.719	34.7733	14.034			5.24801	63.405	34.7708	-5.761			5.24936	43.664	34.7733	14.252
	5.23226	42.088	34.7435	6.379			5.2481	43.599	34.7705	14.88			5.24982	43.518	34.7706	14.792			5.24927	42.98	34.7585	10.719			5.26438	66.589	34.756	-8.845			5.26572	47.138	34.7585	10.898
	5.24826	45.328	34.7279	2.538			5.26446	47.046	34.7557	11.548			5.26616	46.976	34.7558	11.444			5.26562	46.43	34.7432	7.163			5.28109	69.963	34.7408	-12.151			5.28242	50.833	34.7433	7.289
	5.26462	48.756	34.712	-1.587			5.28117	50.712	34.7405	7.961			5.28285	50.65	34.7406	7.848			5.28233	50.085	34.7276	3.302			5.29814	73.568	34.7253	-15.735			5.29946	54.779	34.7277	3.378
	5.28133	52.391	34.6957	-5.933			5.29821	54.629	34.7249	4.067			5.29987	54.569	34.7251	3.959			5.29937	53.984	34.7117	-0.846			5.3155	77.393	34.7093	-19.578			5.31681	58.965	34.7118	-0.807
	5.29838	56.27	34.679	-10.439			5.31557	58.789	34.709	-0.108			5.3172	58.728	34.7091	-0.207			5.33439	62.48	34.6954	-5.215			5.33317	81.395	34.6764	-27.775			5.33447	63.35	34.6955	-5.199
	5.31574	60.394	34.662	-15.088			5.33322	63.151	34.6927	-4.492			5.33484	63.09	34.6928	-4.588			5.35232	66.996	34.6787	-9.744			5.35112	85.533	34.6594	-32.06			5.35241	67.898	34.6788	-9.747
	5.3334	64.725	34.6447	-19.89			5.35115	67.669	34.676	-9.032			5.35277	67.613	34.6762	-9.13			5.37053	71.646	34.6617	-14.415			5.36933	89.79	34.6421	-36.481			5.37061	72.587	34.6618	-14.442
	5.35134	69.221	34.6271	-24.852			5.36935	72.323	34.6591	-13.719			5.37096	72.278	34.6592	-13.819			5.38897	76.428	34.6444	-19.232			5.38779	94.164	34.6245	-41.048			5.38906	77.412	34.6446	-19.3
	5.36955	73.854	34.6092	-29.959			5.3878	77.111	34.6418	-18.571			5.38938	77.08	34.642	-18.667			5.40765	81.34	34.6268	-24.206			5.40648	98.65	34.6066	-45.743			5.40774	82.365	34.6269	-24.326
	5.388	78.618	34.5726	-40.474			5.40647	82.035	34.6242	-23.586			5.40805	82.009	34.6244	-23.68			5.42655	86.366	34.6089	-29.326			5.42538	103.23	34.5885	-50.526			5.44572	92.581	34.6091	-29.493
	5.40668	83.508	34.5539	-45.833			5.44444	92.191	34.6063	-28.74			5.44599	92.166	34.6065	-28.84			5.44563	91.482	34.5907	-34.563			5.44448	107.88	34.5701	-55.363			5.465	97.792	34.5909	-34.764
	5.44468	93.608	34.535	-51.247			5.4637	97.37	34.5698	-39.325			5.46525	97.353	34.5699	-39.45			5.4649	96.66	34.5723	-39.883			5.46376	112.577	34.5514	-60.245			5.48444	103.047	34.5724	-40.108
	5.46395	98.765	34.5158	-56.712			5.48314	102.59	34.5511	-44.718			5.48467	102.582	34.5513	-44.852			5.48434	101.877	34.5536	-45.262			5.48321	117.302	34.5325	-65.17			5.50403	108.335	34.5538	-45.514
	5.4834	103.966	34.4965	-62.21			5.50272	107.843	34.5322	-50.172			5.50424	107.841	34.5324	-50.309			5.50392	107.121	34.5347	-50.694			5.50281	122.047	34.5133	-70.134			5.52377	113.641	34.5348	-50.987
	5.50299	109.196	34.4769	-67.72			5.52243	113.118	34.5131	-55.676			5.52395	113.12	34.5132	-55.812			5.52365	112.387	34.5155	-56.174			5.52255	126.802	34.494	-75.122			5.54362	118.945	34.5157	-56.519
	5.52272	114.444	34.4572	-73.224			5.54228	118.394	34.4938	-61.21			5.54378	118.397	34.4939	-61.339			5.5435	117.658	34.4962	-61.687			5.54241	131.547	34.4745	-80.101			5.56358	124.234	34.4963	-62.083
	5.54257	119.698	34.4373	-78.711			5.56223	123.652	34.4742	-66.756			5.56372	123.659	34.4744	-66.874			5.56345	122.918	34.4766	-67.209			5.56237	136.268	34.4547	-85.057			5.58364	129.49	34.4768	-67.65
	5.56253	124.938	34.4172	-84.175			5.58228	128.876	34.4545	-72.29			5.58376	128.889	34.4547	-72.408			5.58351	128.143	34.4569	-72.723			5.58244	140.947	34.4348	-89.995			5.60379	134.699	34.4571	-73.205
	5.58258	130.145	34.397	-89.604			5.60241	134.053	34.4347	-77.805			5.60388	134.074	34.4348	-77.93			5.60364	133.315	34.437	-78.219			5.60259	145.573	34.4148	-94.912			5.624	139.851	34.4372	-78.742
	5.60272	135.304	34.3767	-94.98			5.62261	139.176	34.4146	-83.298			5.62407	139.2	34.4148	-83.427			5.62385	138.431	34.417	-83.692			5.62281	150.14	34.3946	-99.79			5.64428	144.931	34.4171	-84.256
	5.62292	140.406	34.3563	-100.295			5.64287	144.23	34.3945	-88.76			5.64432	144.257	34.3947	-88.885			5.6441	143.483	34.3968	-89.14			5.64308	154.637	34.3743	-104.606			5.6646	149.926	34.3969	-89.734
	5.64319	145.441	34.3357	-105.539			5.66317	149.204	34.3742	-94.172			5.66462	149.233	34.3744	-94.291			5.66442	148.455	34.3765	-94.546			5.6634	159.053	34.3539	-109.348			5.68495	154.829	34.3766	-95.157
	5.6635	150.396	34.3151	-110.706			5.68351	154.085	34.3538	-99.518			5.68495	154.117	34.354	-99.635			5.68477	153.332	34.3561	-99.881			5.68376	163.374	34.3334	-114.016			5.70534	159.627	34.3562	-100.509
	5.68385	155.259	34.2944	-115.785			5.70388	158.857	34.3333	-104.79			5.70531	158.896	34.3335	-104.908			5.70515	158.102	34.3355	-105.131			5.70415	167.586	34.3128	-118.606			5.72574	164.308	34.3356	-105.787
	5.70422	160.02	34.2737	-120.764			5.72426	163.516	34.3127	-109.982			5.72569	163.562	34.3129	-110.102			5.72553	162.76	34.3149	-110.303			5.72456	171.684	34.2921	-123.103			5.74614	168.868	34.315	-110.988
	5.72461	164.669	34.2528	-125.641			5.74466	168.054	34.292	-115.088			5.74607	168.103	34.2922	-115.209			5.74592	167.298	34.2942	-115.397			5.74497	175.666	34.2713	-127.494			5.76654	173.297	34.2943	-116.107
	5.74501	169.194	34.232	-130.409			5.76504	172.466	34.2712	-120.099			5.76645	172.515	34.2714	-120.214			5.76631	171.706	34.2734	-120.401			5.76537	179.525	34.2505	-131.781			5.78693	177.586	34.2735	-121.129
	5.76541	173.586	34.2111	-135.055			5.78542	176.742	34.2505	-125.003			5.78682	176.789	34.2506	-125.114			5.7867	175.974	34.2526	-125.297			5.78577	183.252	34.2296	-135.969			5.80731	181.728	34.2527	-126.045
	5.78579	177.84	34.1902	-139.573			5.80578	180.869	34.2296	-129.789			5.80718	180.917	34.2298	-129.907			5.80707	180.097	34.2317	-130.072			5.80615	186.835	34.2087	-140.043			5.82766	185.713	34.2318	-130.844
	5.80615	181.954	34.1692	-143.961			5.82611	184.84	34.1878	-138.998			5.8275	184.893	34.2089	-134.59			5.82741	184.067	34.2108	-134.72			5.82649	190.27	34.1878	-143.988			5.84797	189.543	34.2109	-135.522
	5.82649	185.917	34.1483	-148.216			5.84641	188.652	34.1669	-143.412			5.84779	188.71	34.188	-139.147			5.84772	187.879	34.1899	-139.247			5.84681	193.557	34.1669	-147.804			5.86824	193.211	34.19	-140.073
	5.84679	189.722	34.1274	-152.331			5.86667	192.31	34.146	-147.685			5.86805	192.365	34.1671	-143.566			5.86798	191.53	34.169	-143.653			5.86708	196.694	34.146	-151.489			5.88846	196.711	34.1691	-144.49
	5.86705	193.364	34.1065	-156.3			5.88688	195.806	34.1251	-151.813			5.88825	195.855	34.1462	-147.838			5.8882	195.018	34.1481	-147.93			5.88731	199.673	34.1251	-155.04			5.90863	200.041	34.1482	-148.772
	5.88726	196.842	34.0856	-160.116			5.90704	199.128	34.1043	-155.796			5.9084	199.174	34.1253	-151.957			5.90837	198.336	34.1271	-152.06			5.90748	202.493	34.1042	-158.456			5.92874	203.197	34.1272	-152.913
	5.90742	200.152	34.0647	-163.777			5.92714	202.274	34.0834	-159.624			5.9285	202.321	34.1044	-155.926			5.92847	201.481	34.1062	-156.036			5.92759	205.148	34.0833	-161.731			5.94879	206.176	34.1063	-156.906
	5.92752	203.291	34.044	-167.291			5.94718	205.245	34.0626	-163.288			5.94852	205.293	34.0836	-159.755			5.9485	204.456	34.0854	-159.857			5.94764	207.638	34.0625	-164.86			5.96877	208.976	34.0855	-160.745
	5.94755	206.256	34.0232	-170.659			5.96715	208.039	34.0418	-166.79			5.96848	208.091	34.0628	-163.445			5.96847	207.255	34.0645	-163.526			5.96761	209.964	34.0417	-167.836			5.98867	211.597	34.0646	-164.429
	5.96752	209.044	34.0025	-173.864			5.98704	210.655	34.0211	-170.139			5.98837	210.707	34.042	-166.981			5.98836	209.875	34.0437	-167.043			5.98752	212.071	34.0209	-170.66			6.0085	214.036	34.0438	-167.955
	5.98741	211.653	33.9819	-176.898			6.00685	213.094	34.0005	-173.336			6.00818	213.145	34.0213	-170.342			6.00818	212.312	34.023	-170.4			6.00734	213.876	34.0003	-173.331			6.02824	216.243	34.0231	-171.323
	6.00723	214.083	33.9613	-179.761			6.02659	215.312	33.9799	-176.374			6.02791	215.359	34.0006	-173.529			6.02792	214.525	34.0023	-173.592			6.02709	215.545	33.9796	-175.854			6.0479	218.126	34.0024	-174.528
	6.02696	216.29	33.9408	-182.457			6.04624	217.199	33.9593	-179.25			6.04755	217.249	33.98	-176.558			6.04757	216.418	33.9817	-176.618			6.04675	217.194	33.9591	-178.227			6.06747	219.858	33.9818	-177.568
	6.0466	218.173	33.9205	-184.983			6.06581	218.921	33.9389	-181.959			6.0671	218.979	33.9595	-179.427			6.06713	218.152	33.9611	-179.48			6.06632	218.684	33.9386	-180.435			6.08695	221.557	33.9612	-180.443
	6.06616	219.897	33.9002	-187.326			6.08529	220.622	33.9185	-184.499			6.08657	220.677	33.939	-182.132			6.0866	219.857	33.9406	-182.182			6.08579	219.906	33.9183	-182.363			6.10634	223.093	33.9407	-183.149
	6.08563	221.595	33.88	-189.391			6.10467	222.173	33.8982	-186.858			6.10594	222.215	33.9186	-184.668			6.10598	221.401	33.9203	-184.724			6.10518	220.954	33.898	-184.09			6.12563	224.359	33.9203	-185.686
	6.105	223.132	33.8598	-191.224			6.12396	223.446	33.8781	-188.934			6.12522	223.486	33.8984	-187.027			6.12526	222.678	33.9	-187.089			6.12447	221.909	33.8777	-185.804			6.14482	225.447	33.9	-188.049
	6.12428	224.404	33.8398	-193.038			6.14315	224.532	33.858	-190.749			6.1444	224.577	33.8782	-189.118			6.14445	223.773	33.8798	-189.18			6.14367	222.777	33.8576	-187.435			6.16392	226.432	33.8798	-190.148
	6.14346	225.494	33.8194	-194.792			6.16224	225.518	33.838	-192.524			6.16349	225.564	33.8581	-190.95			6.16354	224.764	33.8595	-191.007			6.16276	223.554	33.8374	-188.799			6.18291	227.324	33.8597	-191.98
	6.16255	226.48	33.7992	-196.217			6.18123	226.416	33.8181	-194.284			6.18247	226.46	33.8381	-192.727			6.18253	225.661	33.8393	-192.771			6.18176	224.26	33.8174	-189.928			6.2018	228.132	33.8397	-193.753
	6.18153	227.375	33.7796	-197.327			6.20012	227.227	33.798	-195.794			6.20135	227.27	33.8181	-194.458			6.20142	226.472	33.8192	-194.443			6.20065	224.912	33.7968	-190.937			6.22059	228.878	33.8198	-195.504
	6.20041	228.183	33.7599	-198.349			6.21892	227.973	33.7772	-196.999			6.21997	228.016	33.7978	-195.937			6.2201	227.218	33.7991	-195.897			6.21939	225.451	33.7767	-191.853			6.23927	229.548	33.7999	-197.019
	6.21919	228.927	33.7394	-199.363			6.2376	228.651	33.7569	-197.999			6.23855	228.696	33.7781	-197.119			6.23863	227.9	33.7785	-197.104			6.23787	225.656	33.7567	-192.659			6.25785	229.983	33.7799	-198.248
	6.23786	229.603	33.7189	-200.274			6.25619	229.125	33.7366	-198.898			6.25708	229.205	33.7577	-198.155			6.25721	228.424	33.7585	-198.133			6.25646	225.443	33.7369	-193.393			6.27633	229.897	33.7595	-199.313
	6.25644	230.08	33.6985	-201.06			6.27442	229.112	33.7165	-199.732			6.27535	229.254	33.7375	-199.111			6.27569	228.504	33.7385	-199.055			6.27495	225.169	33.7162	-194.073			6.29471	229.501	33.7389	-200.265
	6.27471	230.058	33.678	-201.75			6.29281	228.788	33.6959	-200.51			6.29372	228.901	33.7169	-199.964			6.29407	228.095	33.718	-199.904			6.29333	225.039	33.6958	-194.663			6.31299	229.376	33.7185	-201.114
	6.29303	229.704	33.6576	-202.091			6.31084	228.715	33.6755	-201.2			6.3118	228.714	33.6966	-200.745			6.31236	227.781	33.698	-200.684			6.31161	224.716	33.6757	-194.841			6.33107	229.346	33.6983	-201.897
	6.3113	229.643	33.6379	-201.815			6.32902	228.714	33.6554	-201.543			6.32992	228.691	33.6764	-201.426			6.33054	227.766	33.6778	-201.397			6.32979	224.001	33.6561	-194.414			6.34899	228.844	33.6781	-202.582
	6.32947	229.624	33.6178	-201.508			6.34711	228.247	33.6354	-201.286			6.34795	228.31	33.656	-201.803			6.34836	227.459	33.6577	-201.914			6.34787	223.129	33.6358	-194.15			6.36697	228.002	33.6577	-202.962
	6.34754	229.095	33.5981	-201.667			6.36495	227.377	33.6158	-200.971			6.36572	227.48	33.6358	-201.596			6.36634	226.675	33.6376	-201.924			6.3656	222.267	33.6157	-194.287			6.38485	227.092	33.6374	-202.759
	6.36552	228.207	33.5786	-201.723			6.38273	226.43	33.5962	-201.114			6.3836	226.527	33.616	-201.188			6.38421	225.729	33.6176	-201.491			6.38348	221.485	33.5958	-194.084			6.40244	226.217	33.6173	-202.344
	6.38339	227.27	33.5589	-201.179			6.40053	225.621	33.5767	-201.287			6.40138	225.641	33.5961	-201.184			6.402	224.804	33.5977	-201.242			6.40127	220.604	33.576	-193.245			6.42008	225.332	33.5973	-202.279
	6.40116	226.426	33.5395	-200.268			6.41823	224.829	33.557	-200.839			6.41907	224.764	33.5762	-201.285			6.41969	223.902	33.5779	-201.29			6.41896	219.486	33.5563	-192.182			6.43748	224.328	33.5775	-202.292
	6.41884	225.581	33.5202	-199.339			6.43583	223.803	33.5375	-199.896			6.43666	223.743	33.5566	-200.796			6.43729	222.9	33.5584	-200.969			6.43655	218.161	33.537	-191.28			6.45493	223.131	33.558	-201.767
	6.43643	224.57	33.5012	-198.656			6.45334	222.516	33.5185	-198.863			6.45417	222.504	33.5375	-199.848			6.45479	221.705	33.5388	-200.158			6.45406	216.745	33.5175	-190.763			6.47234	221.778	33.5385	-200.863
	6.45393	223.33	33.4822	-198.018			6.47076	221.088	33.4993	-198.106			6.47153	221.099	33.5183	-198.888			6.4722	220.337	33.5194	-199.181			6.47148	215.316	33.4982	-190.042			6.48967	220.315	33.5191	-199.947
	6.47134	221.933	33.4635	-197.079			6.4881	219.635	33.4801	-197.633			6.48866	219.631	33.4993	-198.311			6.48953	218.871	33.501	-198.269			6.4888	213.864	33.4791	-188.838			6.5069	218.779	33.5001	-199.199
	6.48866	220.483	33.4452	-195.845			6.50535	218.18	33.4615	-196.72			6.5059	218.177	33.4802	-197.835			6.50677	217.368	33.482	-197.653			6.50604	212.33	33.4604	-187.362			6.52406	217.178	33.4811	-198.506
	6.50589	219.017	33.4271	-194.544			6.52252	216.656	33.4435	-195.369			6.52306	216.69	33.4617	-196.855			6.52393	215.825	33.4629	-197.043			6.5232	210.673	33.4424	-185.937			6.54113	215.503	33.4621	-197.548
	6.52303	217.492	33.4089	-193.353			6.5396	215.008	33.4253	-193.965			6.54014	215.058	33.4432	-195.499			6.541	214.198	33.4443	-195.907			6.54028	208.914	33.4245	-184.842			6.55813	213.738	33.4435	-196.324
	6.5401	215.857	33.391	-192.221			6.5566	213.238	33.407	-192.807			6.55714	213.263	33.4248	-194.095			6.558	212.461	33.4265	-194.384			6.55727	207.096	33.406	-184.068			6.57505	211.888	33.4249	-194.963
	6.55709	214.103	33.3734	-190.941			6.57353	211.387	33.3888	-191.733			6.57406	211.374	33.407	-192.866			6.57492	210.629	33.4087	-192.92			6.57419	205.246	33.3879	-182.878			6.59189	209.97	33.4065	-193.625
	6.57401	212.265	33.3559	-189.481			6.59038	209.497	33.3713	-190.432			6.5909	209.46	33.3888	-191.739			6.59177	208.732	33.3909	-191.839			6.59104	203.351	33.3707	-181.137			6.60866	208.002	33.3889	-192.305
	6.59086	210.379	33.3386	-187.908			6.60717	207.574	33.3542	-188.859			6.60767	207.534	33.3708	-190.53			6.60854	206.794	33.373	-190.924			6.60782	201.396	33.353	-179.29			6.62536	205.984	33.3714	-191.003
	6.60763	208.453	33.3217	-186.335			6.62388	205.596	33.337	-187.278			6.62438	205.561	33.3533	-189.026			6.62525	204.813	33.3551	-189.619			6.62453	199.382	33.3359	-177.74			6.642	203.909	33.3543	-189.694
	6.62433	206.475	33.3047	-184.816			6.64054	203.546	33.3197	-185.855			6.64101	203.51	33.3362	-187.335			6.64189	202.777	33.3381	-187.853			6.64116	197.318	33.3189	-176.409			6.65857	201.782	33.3371	-188.338
	6.64096	204.439	33.2878	-183.3			6.65712	201.435	33.3029	-184.435			6.65759	201.387	33.3192	-185.705			6.65847	200.683	33.3212	-185.972			6.65774	195.218	33.3019	-175.06			6.67508	199.613	33.3202	-186.897
	6.65753	202.344	33.2712	-181.664			6.67365	199.28	33.2862	-182.851			6.6741	199.217	33.3022	-184.251			6.67499	198.537	33.3044	-184.364			6.67425	193.089	33.2852	-173.473			6.69154	197.406	33.3033	-185.329
	6.67404	200.201	33.2546	-179.887			6.69012	197.095	33.2695	-181.115			6.69056	197.021	33.2855	-182.814			6.69144	196.355	33.2876	-183.004			6.6907	190.933	33.2685	-171.666			6.70794	195.166	33.2866	-183.681
	6.69049	198.024	33.238	-178.045			6.70653	194.884	33.2529	-179.32			6.70697	194.803	33.2688	-181.213			6.70785	194.144	33.2709	-181.59			6.7071	188.748	33.2519	-169.818			6.72428	192.897	33.2699	-182.001
	6.70688	195.819	33.2216	-176.193			6.72289	192.64	33.2364	-177.537			6.72332	192.556	33.2523	-179.428			6.7242	191.904	33.2543	-179.888			6.72345	186.534	33.2354	-168.051			6.75682	188.273	33.2533	-180.292
	6.72323	193.587	33.2052	-174.331			6.7392	190.364	33.22	-175.755			6.73962	190.272	33.2358	-177.554			6.75675	187.341	33.2378	-177.937			6.73975	184.295	33.219	-166.339			6.77303	185.93	33.2368	-178.523
	6.73952	191.324	33.1889	-172.419			6.75546	188.063	33.2036	-173.906			6.75588	187.957	33.2193	-175.688			6.77296	185.028	33.2214	-175.945			6.75601	182.039	33.2026	-164.568			6.78919	183.575	33.2204	-176.674
	6.75577	189.03	33.1726	-170.439			6.77167	185.743	33.1873	-171.95			6.77208	185.623	33.203	-173.846			6.78912	182.697	33.205	-174.049			6.77222	179.773	33.1863	-162.669			6.80531	181.212	33.204	-174.755
	6.77198	186.715	33.1564	-168.402			6.78785	183.411	33.1711	-169.916			6.78824	183.281	33.1867	-171.964			6.80525	180.355	33.1887	-172.215			6.78839	177.498	33.1701	-160.675			6.82139	178.84	33.1877	-172.799
	6.78815	184.386	33.1403	-166.337			6.80399	181.064	33.1549	-167.859			6.80437	180.931	33.1704	-169.989			6.82134	178.009	33.1724	-170.322			6.80452	175.215	33.1539	-158.667			6.83744	176.459	33.1714	-170.821
	6.80428	182.048	33.1242	-164.255			6.82009	178.709	33.1387	-165.818			6.82047	178.57	33.1542	-167.932			6.8374	175.658	33.1562	-168.297			6.82061	172.924	33.1378	-156.691			6.85347	174.078	33.1552	-168.813
	6.82037	179.702	33.1082	-162.158			6.83616	176.349	33.1226	-163.778			6.83652	176.205	33.1381	-165.839			6.85343	173.304	33.14	-166.177			6.83667	170.632	33.1217	-154.725			6.86946	171.698	33.1391	-166.76
	6.83643	177.349	33.0921	-160.035			6.85219	173.988	33.1066	-161.699			6.85255	173.841	33.122	-163.748			6.86943	170.947	33.1239	-164.04			6.8527	168.348	33.1057	-152.725			6.88543	169.324	33.123	-164.656
	6.85246	174.991	33.0762	-157.888			6.86819	171.626	33.0906	-159.564			6.86855	171.476	33.106	-161.66			6.88541	168.592	33.1079	-161.935			6.8687	166.072	33.0897	-150.675			6.90138	166.958	33.107	-162.513
	6.86847	172.634	33.0603	-155.723			6.88417	169.27	33.0746	-157.388			6.88453	169.112	33.09	-159.551			6.90136	166.248	33.0919	-159.844			6.88467	163.802	33.0737	-148.593			6.9173	164.604	33.091	-160.352
	6.88444	170.282	33.0444	-153.546			6.90013	166.925	33.0587	-155.198			6.90048	166.757	33.0741	-157.404			6.9173	163.913	33.0759	-157.722			6.90063	161.537	33.0578	-146.518			6.93321	162.26	33.075	-158.191
	6.9004	167.94	33.0285	-151.363			6.91607	164.588	33.0429	-153.015			6.91641	164.409	33.0582	-155.231			6.93322	161.588	33.06	-155.551			6.91656	159.283	33.042	-144.463			6.94911	159.928	33.0591	-156.037
	6.91633	165.607	33.0127	-149.178			6.932	162.259	33.027	-150.843			6.93233	162.077	33.0423	-153.055			6.94912	159.279	33.0441	-153.351			6.93247	157.048	33.0261	-142.411			6.96499	157.613	33.0433	-153.875
	6.93225	163.284	32.9969	-146.997			6.9479	159.942	33.0112	-148.668			6.94822	159.76	33.0265	-150.885			6.96501	156.985	33.0283	-151.152			6.94837	154.834	33.0103	-140.348			6.98086	155.322	33.0274	-151.683
	6.94815	160.975	32.9812	-144.818			6.96379	157.645	32.9954	-146.483			6.96411	157.459	33.0107	-148.712			6.98089	154.709	33.0125	-148.969			6.96426	152.637	32.9946	-138.279			6.99672	153.055	33.0116	-149.47
	6.96404	158.683	32.9654	-142.642			6.97967	155.372	32.9797	-144.295			6.97998	155.176	32.9949	-146.531			6.99676	152.456	32.9967	-146.791			6.98014	150.456	32.9788	-136.214			7.01258	150.809	32.9958	-147.268
	6.97991	156.415	32.9497	-140.479			6.99555	153.12	32.9639	-142.121			6.99585	152.917	32.9791	-144.353			7.01262	150.228	32.9809	-144.607			6.996	148.3	32.9631	-134.165			7.02843	148.587	32.98	-145.09
	6.99577	154.171	32.934	-138.329			7.01142	150.886	32.9482	-139.971			7.01171	150.682	32.9634	-142.18			7.02848	148.026	32.9652	-142.416			7.01186	146.167	32.9474	-132.132			7.04428	146.392	32.9643	-142.922
	7.01163	151.95	32.9183	-136.196			7.02728	148.675	32.9325	-137.839			7.02756	148.474	32.9477	-140.01			7.04434	145.848	32.9494	-140.233			7.02771	144.063	32.9317	-130.11			7.06013	144.226	32.9486	-140.756
	7.02748	149.752	32.9026	-134.081			7.04313	146.495	32.9168	-135.715			7.04341	146.292	32.932	-137.857			7.06019	143.7	32.9337	-138.07			7.04357	141.99	32.916	-128.106			7.07599	142.092	32.9329	-138.591
	7.04333	147.58	32.8869	-131.983			7.05899	144.344	32.9011	-133.596			7.05926	144.136	32.9163	-135.725			7.07604	141.582	32.918	-135.932			7.05942	139.946	32.9003	-126.12			7.09184	139.99	32.9172	-136.432
	7.05918	145.438	32.8713	-129.902			7.07485	142.222	32.8855	-131.491			7.07511	142.011	32.9006	-133.606			7.0919	139.492	32.9023	-133.82			7.07527	137.929	32.8847	-124.155			7.1077	137.922	32.9015	-134.296
	7.07503	143.327	32.8556	-127.842			7.09071	140.133	32.8698	-129.414			7.09097	139.918	32.885	-131.505			7.10777	137.435	32.8867	-131.729			7.09113	135.941	32.869	-122.212			7.12356	135.889	32.8859	-132.185
	7.09089	141.246	32.8399	-125.809			7.10658	138.075	32.8541	-127.367			7.10683	137.857	32.8693	-129.426			7.12363	135.416	32.871	-129.655			7.10698	133.987	32.8534	-120.289			7.13943	133.894	32.8702	-130.098
	7.10676	139.194	32.8243	-123.805			7.12245	136.048	32.8385	-125.345			7.12269	135.833	32.8537	-127.368			7.13951	133.431	32.8553	-127.602			7.12285	132.066	32.8377	-118.39			7.1712	130.009	32.8545	-128.038
	7.12263	137.174	32.7929	-119.888			7.13833	134.057	32.8228	-123.348			7.13856	133.844	32.8381	-125.337			7.1554	131.481	32.8397	-125.571			7.13873	130.182	32.8221	-116.517			7.1871	128.122	32.8389	-126.005
	7.13851	135.19	32.7773	-117.971			7.17012	130.189	32.8072	-121.375			7.15445	131.888	32.8224	-123.332			7.1713	129.566	32.824	-123.564			7.15461	128.333	32.7908	-112.869			7.20302	126.276	32.8232	-123.998
	7.15439	133.244	32.7616	-116.091			7.18603	128.306	32.7915	-119.431			7.17033	129.969	32.8068	-121.354			7.18721	127.689	32.7927	-119.625			7.17051	126.518	32.7752	-111.091			7.21894	124.469	32.8076	-122.015
	7.17029	131.336	32.7459	-114.248			7.20195	126.463	32.7759	-117.514			7.18624	128.091	32.7911	-119.415			7.20313	125.85	32.7771	-117.703			7.18642	124.737	32.7595	-109.345			7.23489	122.7	32.7919	-120.06
	7.18619	129.464	32.7302	-112.44			7.21789	124.66	32.7602	-115.627			7.20216	126.25	32.7755	-117.509			7.21907	124.048	32.7614	-115.817			7.20234	122.992	32.7439	-107.636			7.25084	120.973	32.7763	-118.142
	7.20211	127.626	32.7145	-110.66			7.23383	122.898	32.7445	-113.773			7.21808	124.447	32.7598	-115.632			7.23503	122.285	32.7457	-113.968			7.21827	121.285	32.7282	-105.964			7.26682	119.289	32.7606	-116.262
	7.21805	125.825	32.6988	-108.918			7.2498	121.175	32.7289	-111.958			7.23403	122.685	32.7441	-113.787			7.251	120.564	32.73	-112.161			7.23422	119.621	32.7125	-104.326			7.28282	117.669	32.7449	-114.414
	7.23399	124.068	32.6831	-107.22			7.26578	119.492	32.7132	-110.185			7.24999	120.96	32.7285	-111.975			7.26698	118.886	32.7143	-110.396			7.25018	118.034	32.6968	-102.732			7.29884	116.112	32.7293	-112.598
	7.24995	122.352	32.6674	-105.572			7.28178	117.879	32.6975	-108.453			7.26598	119.271	32.7128	-110.2			7.28298	117.285	32.6986	-108.666			7.26616	116.483	32.6811	-101.198			7.31487	114.565	32.7136	-110.818
	7.26594	120.674	32.6516	-103.996			7.29779	116.327	32.6818	-106.765			7.28197	117.66	32.6971	-108.469			7.29899	115.729	32.6829	-106.969			7.28216	114.918	32.6654	-99.683			7.33093	113.03	32.6979	-109.078
	7.28193	119.066	32.6358	-102.456			7.31383	114.777	32.666	-105.118			7.29798	116.123	32.6814	-106.775			7.31503	114.167	32.6671	-105.306			7.29818	113.399	32.6496	-98.191			7.34701	111.579	32.6821	-107.379
	7.29795	117.524	32.62	-100.894			7.32989	113.241	32.6503	-103.545			7.31401	114.562	32.6657	-105.109			7.33108	112.647	32.6514	-103.689			7.31422	111.994	32.6339	-96.76			7.3631	110.211	32.6664	-105.715
	7.31399	115.972	32.6042	-99.384			7.34596	111.798	32.6345	-102.014			7.33007	113	32.6499	-103.506			7.34717	111.227	32.6356	-102.151			7.33027	110.638	32.6181	-95.386			7.37921	108.834	32.6507	-104.116
	7.33005	114.434	32.5884	-98.012			7.36206	110.436	32.6187	-100.473			7.34614	111.57	32.6342	-102.002			7.36327	109.857	32.6198	-100.644			7.34635	109.215	32.6023	-94.044			7.39535	107.43	32.6349	-102.587
	7.34612	112.999	32.5726	-96.665			7.37819	109.044	32.6029	-98.973			7.36223	110.25	32.6184	-100.485			7.37939	108.449	32.604	-99.126			7.36245	107.789	32.5865	-92.716			7.41151	106.122	32.6191	-101.063
	7.36222	111.648	32.5567	-95.234			7.39433	107.631	32.5871	-97.59			7.37835	108.858	32.6026	-98.93			7.39552	107.056	32.5882	-97.684			7.37857	106.546	32.5707	-91.411			7.42769	104.942	32.6033	-99.546
	7.37834	110.26	32.5408	-93.837			7.4105	106.341	32.5712	-96.248			7.39449	107.386	32.5868	-97.509			7.41168	105.796	32.5724	-96.355			7.39471	105.406	32.5548	-90.154			7.44389	103.751	32.5875	-98.124
	7.39448	108.835	32.5249	-92.646			7.42668	105.174	32.5554	-94.83			7.41065	106.093	32.571	-96.235			7.42786	104.616	32.5565	-95.03			7.41087	104.127	32.5389	-88.967			7.46011	102.475	32.5716	-96.79
	7.41064	107.55	32.509	-91.543			7.44289	103.958	32.5395	-93.421			7.42682	104.994	32.5551	-94.88			7.44407	103.37	32.5406	-93.638			7.42706	102.769	32.523	-87.819			7.47636	101.269	32.5558	-95.425
	7.42683	106.403	32.493	-90.264			7.45911	102.647	32.5236	-92.203			7.44302	103.811	32.5392	-93.388			7.46029	102.083	32.5247	-92.315			7.44326	101.645	32.5071	-86.677			7.49262	100.239	32.5399	-94.025
	7.44303	105.194	32.477	-88.89			7.47537	101.455	32.5077	-91.083			7.45925	102.421	32.5233	-92.096			7.47654	100.943	32.5088	-91.158			7.45948	100.702	32.4912	-85.55			7.50891	99.245	32.524	-92.747
	7.45926	103.871	32.461	-87.816			7.49164	100.455	32.4918	-89.839			7.4755	101.185	32.5074	-91.075			7.49281	99.943	32.4928	-90.023			7.47573	99.632	32.4752	-84.472			7.52523	98.13	32.5081	-91.612
	7.4755	102.678	32.445	-86.967			7.50794	99.451	32.4758	-88.524			7.49177	100.262	32.4915	-89.971			7.50911	98.887	32.4769	-88.766			7.492	98.36	32.4592	-83.46			7.54156	96.997	32.4922	-90.436
	7.49178	101.694	32.429	-85.972			7.52426	98.288	32.4598	-87.431			7.50805	99.332	32.4755	-88.549			7.52543	97.713	32.4609	-87.526			7.5083	97.256	32.4432	-82.484			7.55792	96.047	32.4762	-89.154
	7.50807	100.7	32.4129	-84.658			7.5406	97.149	32.4438	-86.523			7.52436	98.116	32.4596	-87.234			7.54177	96.636	32.4449	-86.509			7.52462	96.439	32.4272	-81.496			7.5743	95.213	32.4602	-87.979
	7.52438	99.535	32.3968	-83.51			7.55696	96.236	32.4278	-85.518			7.5407	96.87	32.4436	-86.364			7.55812	95.757	32.4288	-85.594			7.54096	95.612	32.4111	-80.524			7.59069	94.308	32.4442	-87.009
	7.54072	98.384	32.3807	-82.777			7.57334	95.417	32.4117	-84.293			7.55706	95.99	32.4275	-85.586			7.5745	94.898	32.4128	-84.553			7.55732	94.541	32.3951	-79.62			7.60711	93.293	32.4281	-86.053
	7.55707	97.479	32.3646	-82.11			7.58975	94.472	32.3957	-83.182			7.57343	95.268	32.4115	-84.484			7.5909	93.906	32.3967	-83.401			7.57371	93.424	32.379	-78.776			7.62356	92.364	32.4121	-84.943
	7.57345	96.675	32.3484	-81.175			7.60617	93.421	32.3796	-82.383			7.58983	94.368	32.3954	-83.13			7.60732	92.886	32.3805	-82.437			7.59011	92.604	32.3629	-77.937			7.64001	91.609	32.396	-83.814
	7.58985	95.743	32.3322	-80.003			7.62261	92.521	32.3634	-81.64			7.60624	93.221	32.3793	-82.168			7.62376	92.04	32.3644	-81.678			7.60654	91.936	32.3467	-77.088			7.65649	90.883	32.3799	-82.916
	7.60626	94.686	32.316	-79.115			7.63908	91.795	32.3473	-80.702			7.62268	92.247	32.3632	-81.533			7.64022	91.314	32.3483	-80.891			7.62299	91.146	32.3305	-76.265			7.673	90.06	32.3638	-82.155
	7.6227	93.773	32.2998	-78.524			7.65556	91.059	32.3311	-79.638			7.63914	91.575	32.3471	-80.821			7.6567	90.53	32.3321	-79.926			7.63945	90.16	32.3143	-75.512			7.68952	89.191	32.3476	-81.296
	7.63916	93.051	32.2835	-77.925			7.67206	90.2	32.3149	-78.799			7.65892	90.781	32.3309	-79.762			7.6732	89.643	32.3159	-78.957			7.65593	89.268	32.2981	-74.807			7.70605	88.436	32.3314	-80.285
	7.65565	92.327	32.2673	-77.105			7.68858	89.321	32.2987	-78.166			7.67542	89.889	32.3147	-78.667			7.68972	88.806	32.2996	-78.203			7.67243	88.613	32.2819	-74.097			7.7226	87.794	32.3152	-79.37
	7.67214	91.475	32.251	-76.181			7.70513	88.588	32.2825	-77.499			7.69194	88.946	32.2985	-77.969			7.70626	88.111	32.2834	-77.559			7.68895	88.009	32.2657	-73.373			7.73917	87.146	32.299	-78.676
	7.68866	90.592	32.2347	-75.48			7.72168	87.958	32.2662	-76.651			7.70848	88.233	32.2822	-77.441			7.72281	87.467	32.2671	-76.848			7.70549	87.279	32.2494	-72.689			7.75576	86.429	32.2828	-78.031
	7.7052	89.85	32.2183	-74.962			7.73825	87.302	32.2499	-75.776			7.72503	87.661	32.266	-76.802			7.73938	86.77	32.2508	-76.022			7.72205	86.445	32.2331	-72.065			7.77236	85.708	32.2665	-77.274
	7.72176	89.222	32.202	-74.425			7.75484	86.567	32.2336	-75.106			7.74161	87.033	32.2497	-75.908			7.75597	86.02	32.2345	-75.252			7.73863	85.723	32.2167	-71.47			7.78897	85.074	32.2503	-76.443
	7.73833	88.565	32.1856	-73.749			7.77144	85.839	32.2173	-74.563			7.75819	86.27	32.2334	-75.035			7.77257	85.324	32.2182	-74.644			7.75522	85.146	32.2004	-70.871			7.80561	84.499	32.2339	-75.722
	7.75491	87.825	32.1692	-73.011			7.78806	85.212	32.201	-73.98			7.7748	85.513	32.2171	-74.435			7.78919	84.716	32.2018	-74.098			7.77182	84.58	32.184	-70.264			7.82226	83.911	32.2176	-75.132
	7.77152	87.096	32.1528	-72.402			7.80469	84.648	32.1846	-73.306			7.79142	84.901	32.2008	-73.951			7.80582	84.138	32.1855	-73.502			7.78844	83.93	32.1677	-69.684			7.83892	83.293	32.2013	-74.562
	7.78813	86.468	32.1364	-71.923			7.82134	84.065	32.1682	-72.635			7.80806	84.369	32.1844	-73.403			7.82247	83.53	32.1691	-72.838			7.80508	83.239	32.1513	-69.145			7.8556	82.691	32.1849	-73.928
	7.80477	85.898	32.1199	-71.464			7.838	83.437	32.1518	-72.07			7.82471	83.797	32.168	-72.733			7.83913	82.897	32.1527	-72.195			7.82174	82.626	32.1348	-68.636			7.87228	82.134	32.1685	-73.269
	7.82142	85.312	32.1035	-70.95			7.85467	82.822	32.1354	-71.575			7.84137	83.155	32.1516	-72.066			7.85581	82.296	32.1363	-71.645			7.85508	81.573	32.1184	-68.14			7.88899	81.605	32.1521	-72.681
	7.83808	84.683	32.087	-70.388			7.87136	82.269	32.119	-71.073			7.85805	82.532	32.1352	-71.527			7.87251	81.749	32.1198	-71.155			7.87177	81.005	32.102	-67.64			7.90571	81.076	32.1193	-71.656
	7.85476	84.067	32.0705	-69.854			7.88807	81.748	32.1025	-70.533			7.87474	81.988	32.1188	-71.067			7.88921	81.223	32.1033	-70.667			7.88847	80.415	32.0855	-67.141			7.92244	80.542	32.1028	-71.134
	7.87144	83.508	32.054	-69.392			7.90479	81.22	32.0861	-69.996			7.89144	81.482	32.1024	-70.595			7.90593	80.683	32.0869	-70.154			7.90519	79.869	32.069	-66.671			7.93918	80.015	32.0863	-70.603
	7.88815	82.983	32.0375	-68.976			7.92152	80.679	32.0696	-69.501			7.90815	80.96	32.0859	-70.074			7.92266	80.135	32.0704	-69.638			7.92192	79.375	32.0525	-66.235			7.95593	79.512	32.0698	-70.103
	7.90486	82.454	32.0209	-68.553			7.93825	80.149	32.0531	-69.039			7.92488	80.414	32.0694	-69.539			7.9394	79.601	32.0539	-69.147			7.93866	78.886	32.036	-65.809			7.97268	79.027	32.0533	-69.651
	7.92159	81.91	32.0044	-68.104			7.95501	79.642	32.0366	-68.585			7.94162	79.882	32.0529	-69.043			7.95615	79.098	32.0374	-68.692			7.95542	78.377	32.0195	-65.376			7.98945	78.541	32.0368	-69.216
	7.93833	81.376	31.9878	-67.653			7.97176	79.154	32.0201	-68.132			7.95837	79.385	32.0364	-68.6			7.9729	78.617	32.0208	-68.257			7.97218	77.863	32.0029	-64.939			8.00622	78.056	32.0203	-68.773
	7.95508	80.87	31.9712	-67.238			7.98853	78.671	32.0035	-67.686			7.97513	78.912	32.0199	-68.179			7.98967	78.135	32.0043	-67.826			7.98895	77.366	31.9864	-64.519			8.023	77.58	32.0037	-68.327
	7.97183	80.382	31.9546	-66.856			8.00531	78.184	31.987	-67.257			7.99189	78.437	32.0033	-67.754			8.00645	77.645	31.9877	-67.399			8.00573	76.892	31.9698	-64.128			8.03979	77.116	31.9872	-67.897
	7.9886	79.899	31.938	-66.48			8.02209	77.706	31.9704	-66.846			8.00867	77.952	31.9868	-67.321			8.02322	77.161	31.9711	-66.994			8.02252	76.426	31.9532	-63.759			8.05659	76.661	31.9706	-67.494
	8.00537	79.414	31.9214	-66.1			8.03888	77.239	31.9538	-66.451			8.02545	77.468	31.9703	-66.896			8.04001	76.697	31.9545	-66.611			8.03931	75.954	31.9366	-63.393			8.07339	76.209	31.954	-67.112
	8.02215	78.931	31.9048	-65.716			8.05568	76.781	31.9372	-66.064			8.04224	77.002	31.9537	-66.495			8.05681	76.244	31.9379	-66.236			8.05612	75.479	31.92	-63.026			8.0902	75.755	31.9374	-66.733
	8.03894	78.462	31.8881	-65.34			8.07248	76.326	31.9206	-65.689			8.05903	76.552	31.9371	-66.113			8.07361	75.791	31.9213	-65.858			8.07292	75.014	31.9034	-62.655			8.10702	75.303	31.9208	-66.359
	8.05574	78.005	31.8715	-64.983			8.08929	75.876	31.904	-65.327			8.07583	76.107	31.9205	-65.737			8.09042	75.338	31.9047	-65.483			8.08974	74.562	31.8867	-62.282			8.12384	74.86	31.9042	-65.987
	8.07254	77.555	31.8548	-64.635			8.1061	75.429	31.8874	-64.974			8.09264	75.658	31.9039	-65.363			8.10723	74.889	31.888	-65.12			8.10655	74.114	31.8701	-61.917			8.14066	74.422	31.8875	-65.624
	8.08935	77.101	31.8382	-64.289			8.12292	74.984	31.8707	-64.625			8.10946	75.206	31.8873	-64.997			8.12404	74.446	31.8714	-64.769			8.12338	73.661	31.8535	-61.566			8.15749	73.985	31.8709	-65.272
	8.10616	76.647	31.8215	-63.943			8.13974	74.543	31.8541	-64.278			8.12627	74.761	31.8706	-64.64			8.14086	74.007	31.8547	-64.427			8.1402	73.205	31.8368	-61.225			8.17432	73.548	31.8542	-64.928
	8.12297	76.202	31.8048	-63.603			8.15656	74.109	31.8374	-63.933			8.14309	74.324	31.854	-64.293			8.15768	73.57	31.838	-64.088			8.15703	72.753	31.8202	-60.885			8.19115	73.112	31.8376	-64.59
	8.13979	75.765	31.7881	-63.274			8.17339	73.679	31.8208	-63.593			8.15991	73.892	31.8374	-63.95			8.17451	73.136	31.8214	-63.75			8.17387	72.312	31.8035	-60.546			8.20798	72.679	31.8209	-64.254
	8.15662	75.328	31.7715	-62.951			8.19021	73.247	31.8041	-63.259			8.17674	73.464	31.8207	-63.609			8.19134	72.703	31.8047	-63.414			8.1907	71.877	31.7868	-60.21			8.22481	72.25	31.8042	-63.923
	8.17344	74.891	31.7548	-62.628			8.20704	72.812	31.7874	-62.932			8.19356	73.033	31.804	-63.278			8.20817	72.268	31.788	-63.083			8.20753	71.44	31.7701	-59.878			8.24165	71.817	31.7875	-63.595
	8.19027	74.458	31.7381	-62.299			8.22387	72.379	31.7707	-62.61			8.21039	72.601	31.7873	-62.96			8.225	71.836	31.7713	-62.757			8.22436	70.997	31.7535	-59.55			8.25849	71.384	31.7708	-63.267
	8.20709	74.029	31.7214	-61.972			8.24071	71.951	31.754	-62.288			8.22722	72.168	31.7707	-62.646			8.24183	71.407	31.7546	-62.436			8.24119	70.548	31.7368	-59.227			8.27532	70.954	31.7541	-62.946
	8.22392	73.596	31.7046	-61.653			8.25755	71.521	31.7374	-61.966			8.24405	71.738	31.754	-62.329			8.25866	70.978	31.7379	-62.115			8.25803	70.107	31.7201	-58.909			8.29216	70.528	31.7374	-62.624
	8.24075	73.161	31.6879	-61.337			8.27438	71.089	31.7207	-61.646			8.26088	71.311	31.7373	-62.005			8.2755	70.547	31.7212	-61.795			8.27486	69.674	31.7034	-58.591			8.30899	70.097	31.7207	-62.306
	8.25758	72.73	31.6712	-61.018			8.29122	70.657	31.704	-61.326			8.27772	70.881	31.7173	-61.617			8.29233	70.113	31.7045	-61.477			8.2917	69.238	31.6866	-58.272			8.32583	69.656	31.704	-61.988
	8.27441	72.302	31.6545	-60.695			8.30806	70.224	31.6873	-61.004			8.29455	70.448	31.7006	-61.304			8.30917	69.679	31.6878	-61.161			8.30853	68.794	31.6699	-57.953			8.34266	69.215	31.6873	-61.665
	8.29125	71.87	31.6378	-60.367			8.3249	69.788	31.6706	-60.679			8.31138	70.014	31.6839	-60.995			8.326	69.245	31.6711	-60.847			8.32537	68.344	31.6532	-57.634			8.3595	68.779	31.6706	-61.343
	8.30809	71.434	31.6211	-60.036			8.34173	69.352	31.6539	-60.352			8.32822	69.583	31.6672	-60.683			8.34283	68.813	31.6544	-60.532			8.3422	67.897	31.6365	-57.309			8.37632	68.347	31.6539	-61.029
	8.32492	70.997	31.6043	-59.715			8.35857	68.915	31.6372	-60.027			8.34505	69.151	31.6505	-60.357			8.35966	68.375	31.6376	-60.204			8.35903	67.453	31.6198	-56.974			8.39315	67.906	31.6372	-60.721
	8.34175	70.563	31.5876	-59.399			8.3754	68.475	31.6205	-59.704			8.36187	68.714	31.6337	-60.022			8.37649	67.935	31.6209	-59.866			8.37587	67.006	31.6031	-56.63			8.40998	67.453	31.6205	-60.404
	8.35858	70.122	31.5709	-59.076			8.39223	68.035	31.6037	-59.379			8.3787	68.272	31.617	-59.69			8.39332	67.49	31.6042	-59.531			8.39269	66.554	31.5864	-56.292			8.4268	66.999	31.6038	-60.074
	8.37541	69.678	31.5542	-58.737			8.40905	67.593	31.587	-59.057			8.39552	67.83	31.6003	-59.364			8.41015	67.042	31.5875	-59.204			8.40952	66.099	31.5697	-55.963			8.44362	66.55	31.587	-59.748
	8.39224	69.236	31.5374	-58.399			8.4427	66.694	31.5703	-58.741			8.41234	67.386	31.5836	-59.047			8.44378	66.149	31.5708	-58.885			8.42634	65.646	31.5529	-55.631			8.46044	66.103	31.5703	-59.428
	8.41242	68.704	31.5207	-58.075			8.45952	66.24	31.5536	-58.427			8.42917	66.94	31.5669	-58.734			8.4606	65.696	31.554	-58.568			8.44317	65.187	31.5362	-55.297			8.47726	65.652	31.5536	-59.108
	8.42924	68.255	31.504	-57.756			8.47634	65.786	31.5369	-58.109			8.44598	66.49	31.5502	-58.419			8.47741	65.239	31.5373	-58.249			8.45998	64.722	31.5195	-54.969			8.49407	65.188	31.5369	-58.784
	8.44606	67.8	31.4873	-57.423			8.49315	65.325	31.5202	-57.782			8.4628	66.039	31.5335	-58.098			8.49421	64.783	31.5206	-57.923			8.4768	64.259	31.5028	-54.64			8.51088	64.72	31.5202	-58.453
	8.46288	67.344	31.4706	-57.067			8.50996	64.866	31.5035	-57.442			8.47961	65.585	31.5168	-57.766			8.51102	64.322	31.5039	-57.593			8.49361	63.795	31.4861	-54.302			8.52768	64.255	31.5034	-58.12
	8.47969	66.889	31.4538	-56.701			8.52677	64.406	31.4867	-57.093			8.49642	65.124	31.5001	-57.419			8.52783	63.855	31.4871	-57.264			8.51042	63.327	31.4694	-53.952			8.54448	63.788	31.4867	-57.783
	8.4965	66.435	31.4371	-56.345			8.54357	63.937	31.47	-56.746			8.51322	64.661	31.4834	-57.071			8.54463	63.387	31.4704	-56.932			8.52722	62.853	31.4527	-53.591			8.56128	63.313	31.47	-57.441
	8.51331	65.97	31.4204	-56			8.56037	63.465	31.4533	-56.406			8.53002	64.198	31.4666	-56.735			8.56142	62.918	31.4537	-56.592			8.54402	62.377	31.4359	-53.227			8.57808	62.837	31.4533	-57.101
	8.53012	65.497	31.4037	-55.649			8.57717	62.99	31.4366	-56.075			8.54682	63.734	31.4499	-56.409			8.57822	62.44	31.437	-56.246			8.56082	61.895	31.4192	-52.868			8.59487	62.354	31.4366	-56.763
	8.54691	65.031	31.387	-55.285			8.59396	62.516	31.4199	-55.742			8.56362	63.262	31.4332	-56.08			8.59501	61.959	31.4203	-55.888			8.57762	61.41	31.4025	-52.519			8.61165	61.872	31.4199	-56.415
	8.5637	64.566	31.3703	-54.911			8.61075	62.041	31.4032	-55.39			8.58041	62.782	31.4165	-55.735			8.61179	61.483	31.4036	-55.52			8.5944	60.93	31.3858	-52.175			8.62843	61.39	31.4032	-56.053
	8.5805	64.089	31.3536	-54.539			8.62753	61.556	31.3865	-55.015			8.59719	62.302	31.3998	-55.378			8.62857	61.002	31.3869	-55.15			8.61119	60.452	31.3691	-51.82			8.64521	60.897	31.3865	-55.687
	8.59729	63.604	31.3369	-54.18			8.64431	61.069	31.3698	-54.639			8.61398	61.825	31.3831	-55.01			8.64535	60.512	31.3702	-54.787			8.62797	59.961	31.3524	-51.452			8.66199	60.398	31.3697	-55.331
	8.61407	63.125	31.3202	-53.825			8.66109	60.581	31.3531	-54.281			8.63075	61.346	31.3664	-54.637			8.66212	60.02	31.3535	-54.427			8.64475	59.461	31.3357	-51.08			8.67876	59.901	31.353	-54.98
	8.63084	62.651	31.3035	-53.461			8.67786	60.093	31.3364	-53.933			8.64753	60.86	31.3497	-54.269			8.67889	59.531	31.3368	-54.06			8.66153	58.964	31.3191	-50.701			8.69553	59.405	31.3363	-54.624
	8.64762	62.165	31.2868	-53.077			8.69462	59.598	31.3197	-53.576			8.66429	60.367	31.333	-53.917			8.69565	59.041	31.3201	-53.678			8.67829	58.471	31.3024	-50.315			8.71229	58.904	31.3197	-54.254
	8.66439	61.667	31.2701	-52.673			8.71139	59.102	31.303	-53.194			8.68106	59.876	31.3163	-53.568			8.71241	58.543	31.3034	-53.289			8.69506	57.98	31.2857	-49.929			8.72904	58.403	31.303	-53.87
	8.68115	61.173	31.2534	-52.274			8.72814	58.606	31.2864	-52.795			8.69782	59.384	31.2997	-53.201			8.72917	58.039	31.2867	-52.908			8.71182	57.479	31.269	-49.539			8.74579	57.903	31.2863	-53.478
	8.69791	60.684	31.2368	-51.894			8.7449	58.108	31.2697	-52.405			8.71458	58.89	31.283	-52.811			8.74592	57.533	31.27	-52.542			8.72857	56.965	31.2523	-49.155			8.76254	57.395	31.2696	-53.087
	8.71467	60.189	31.2201	-51.52			8.76164	57.607	31.253	-52.036			8.73133	58.39	31.2663	-52.409			8.76267	57.032	31.2533	-52.174			8.74532	56.452	31.2356	-48.777			8.77929	56.88	31.2529	-52.699
	8.73143	59.685	31.2034	-51.127			8.77839	57.102	31.2363	-51.671			8.74808	57.885	31.2496	-52.019			8.77941	56.531	31.2366	-51.789			8.76207	55.953	31.219	-48.394			8.79602	56.369	31.2363	-52.31
	8.74818	59.18	31.1867	-50.708			8.79513	56.594	31.2197	-51.285			8.76482	57.385	31.233	-51.652			8.79615	56.023	31.22	-51.387			8.77882	55.456	31.2023	-47.999			8.81276	55.859	31.2196	-51.916
	8.76492	58.679	31.1701	-50.295			8.81186	56.088	31.203	-50.872			8.78157	56.879	31.2163	-51.283			8.81288	55.506	31.2033	-50.986			8.79555	54.946	31.1856	-47.597			8.82949	55.342	31.2029	-51.514
	8.78166	58.177	31.1534	-49.905			8.82859	55.581	31.1863	-50.451			8.7983	56.365	31.1996	-50.883			8.82961	54.995	31.1866	-50.595			8.81229	54.425	31.169	-47.188			8.84621	54.824	31.1863	-51.11
	8.7984	57.665	31.1368	-49.509			8.84533	55.066	31.1697	-50.05			8.81503	55.858	31.183	-50.455			8.84634	54.49	31.17	-50.206			8.82901	53.909	31.1523	-46.774			8.86294	54.305	31.1696	-50.705
	8.81514	57.149	31.1201	-49.081			8.86205	54.549	31.153	-49.665			8.83176	55.352	31.1663	-50.043			8.86306	53.975	31.1533	-49.807			8.84574	53.402	31.1357	-46.361			8.87965	53.791	31.153	-50.296
	8.83187	56.636	31.1035	-48.643			8.87878	54.037	31.1364	-49.274			8.84849	54.84	31.1497	-49.662			8.87978	53.453	31.1366	-49.394			8.86247	52.892	31.119	-45.953			8.89637	53.276	31.1363	-49.881
	8.84859	56.126	31.0868	-48.231			8.8955	53.526	31.1197	-48.859			8.86521	54.324	31.133	-49.278			8.8965	52.936	31.12	-48.966			8.87918	52.374	31.1024	-45.543			8.91308	52.747	31.1197	-49.468
	8.86531	55.617	31.0702	-47.839			8.91221	53.013	31.1031	-48.422			8.88193	53.805	31.1164	-48.859			8.91322	52.421	31.1033	-48.533			8.8959	51.853	31.0858	-45.126			8.92978	52.221	31.103	-49.066
	8.88203	55.099	31.0535	-47.428			8.92892	52.492	31.0864	-48			8.89864	53.292	31.0997	-48.415			8.92993	51.902	31.0867	-48.11			8.91261	51.335	31.0691	-44.714			8.94648	51.709	31.0864	-48.667
	8.89874	54.576	31.0369	-46.979			8.94562	51.967	31.0698	-47.602			8.91534	52.78	31.0831	-47.988			8.94664	51.378	31.0701	-47.692			8.92932	50.823	31.0525	-44.309			8.96318	51.196	31.0697	-48.256
	8.91546	54.057	31.0203	-46.526			8.96233	51.45	31.0532	-47.196			8.93205	52.266	31.0665	-47.594			8.96334	50.855	31.0534	-47.269			8.94603	50.304	31.0359	-43.901			8.97988	50.666	31.0531	-47.83
	8.93216	53.545	31.0036	-46.108			8.97903	50.94	31.0366	-46.76			8.94875	51.744	31.0498	-47.2			8.98004	50.336	31.0368	-46.837			8.96273	49.782	31.0192	-43.48			8.99658	50.132	31.0364	-47.403
	8.94886	53.033	30.987	-45.711			8.99572	50.427	31.0199	-46.31			8.96545	51.222	31.0332	-46.77			8.99674	49.816	31.0202	-46.403			8.97943	49.265	31.0026	-43.051			9.01327	49.612	31.0198	-46.983
	8.96555	52.512	30.9704	-45.299			9.01241	49.905	31.0033	-45.885			8.98215	50.705	31.0166	-46.309			9.01343	49.299	31.0036	-45.97			8.99612	48.754	30.986	-42.621			9.02996	49.099	31.0032	-46.566
	8.98225	51.984	30.9538	-44.851			9.0291	49.385	30.9867	-45.479			8.99884	50.194	31	-45.867			9.03012	48.78	30.987	-45.538			9.01281	48.241	30.9694	-42.19			9.04664	48.579	30.9866	-46.144
	8.99895	51.46	30.9372	-44.385			9.04579	48.87	30.9701	-45.057			9.01553	49.675	30.9834	-45.458			9.04681	48.258	30.9703	-45.1			9.02949	47.719	30.9528	-41.759			9.06333	48.05	30.9699	-45.71
	9.01563	50.948	30.9206	-43.938			9.06246	48.358	30.9535	-44.614			9.03221	49.151	30.9668	-45.055			9.06349	47.739	30.9537	-44.662			9.04617	47.202	30.9362	-41.331			9.08001	47.52	30.9533	-45.264
	9.03232	50.44	30.9039	-43.514			9.07914	47.845	30.9369	-44.178			9.0489	48.632	30.9502	-44.633			9.08018	47.221	30.9371	-44.226			9.06285	46.695	30.9196	-40.9			9.09669	46.997	30.9367	-44.818
	9.049	49.918	30.8874	-43.09			9.09582	47.328	30.9203	-43.755			9.06558	48.12	30.9335	-44.19			9.09685	46.707	30.9205	-43.791			9.07953	46.188	30.903	-40.465			9.11336	46.485	30.9201	-44.379
	9.06569	49.391	30.8708	-42.646			9.1125	46.807	30.9037	-43.326			9.08225	47.611	30.9169	-43.752			9.11353	46.192	30.9039	-43.354			9.0962	45.675	30.8864	-40.033			9.13003	45.975	30.9035	-43.944
	9.08236	48.875	30.8542	-42.191			9.12918	46.295	30.8871	-42.885			9.09893	47.096	30.9003	-43.324			9.1302	45.677	30.8873	-42.914			9.11287	45.164	30.8698	-39.603			9.1467	45.455	30.8869	-43.504
	9.09903	48.371	30.8376	-41.744			9.14585	45.789	30.8705	-42.446			9.1156	46.575	30.8837	-42.887			9.14688	45.163	30.8707	-42.472			9.12954	44.658	30.8532	-39.172			9.16337	44.932	30.8703	-43.064
	9.11571	47.858	30.821	-41.31			9.16251	45.285	30.8539	-42.013			9.13226	46.061	30.8672	-42.439			9.16354	44.652	30.8541	-42.034			9.1462	44.157	30.8366	-38.749			9.18004	44.415	30.8537	-42.633
	9.13238	47.336	30.8044	-40.88			9.17918	44.773	30.8373	-41.576			9.14894	45.555	30.8506	-41.993			9.18021	44.146	30.8375	-41.606			9.16287	43.655	30.82	-38.331			9.19669	43.911	30.8371	-42.21
	9.14904	46.823	30.7878	-40.441			9.19584	44.263	30.8207	-41.13			9.1656	45.049	30.834	-41.559			9.19688	43.637	30.8209	-41.183			9.17953	43.149	30.8034	-37.913			9.21335	43.408	30.8205	-41.784
	9.16571	46.32	30.7712	-39.998			9.2125	43.759	30.8041	-40.696			9.18227	44.542	30.8174	-41.135			9.21354	43.131	30.8043	-40.754			9.19619	42.648	30.7869	-37.491			9.23	42.899	30.804	-41.347
	9.18237	45.817	30.7546	-39.567			9.22916	43.256	30.7875	-40.279			9.19893	44.035	30.8008	-40.711			9.2302	42.631	30.7877	-40.314			9.21286	42.149	30.7703	-37.063			9.24666	42.389	30.7874	-40.893
	9.19904	45.308	30.7381	-39.146			9.24583	42.754	30.7709	-39.851			9.21558	43.528	30.7842	-40.279			9.24686	42.133	30.7711	-39.875			9.22952	41.654	30.7537	-36.635			9.26331	41.89	30.7708	-40.434
	9.21569	44.798	30.7215	-38.721			9.26249	42.256	30.7544	-39.399			9.23224	43.024	30.7676	-39.841			9.26351	41.639	30.7546	-39.448			9.24618	41.158	30.7371	-36.217			9.27996	41.396	30.7542	-39.992
	9.23235	44.3	30.7049	-38.274			9.27915	41.757	30.7378	-38.942			9.2489	42.525	30.7511	-39.407			9.28016	41.145	30.738	-39.026			9.26284	40.661	30.7205	-35.803			9.29661	40.899	30.7376	-39.577
	9.24901	43.805	30.6883	-37.816			9.2958	41.26	30.7212	-38.51			9.28221	41.54	30.7345	-38.98			9.2968	40.651	30.7214	-38.597			9.27949	40.17	30.704	-35.383			9.31326	40.404	30.721	-39.17
	9.26566	43.308	30.6717	-37.381			9.31245	40.773	30.7047	-38.104			9.29886	41.047	30.7179	-38.548			9.31346	40.159	30.7048	-38.156			9.29614	39.687	30.6874	-34.959			9.32991	39.914	30.7045	-38.742
	9.28231	42.81	30.6552	-36.977			9.3291	40.29	30.6881	-37.698			9.3155	40.556	30.7014	-38.102			9.33011	39.671	30.6883	-37.705			9.31279	39.208	30.6708	-34.54			9.34656	39.425	30.6879	-38.296
	9.29896	42.315	30.6386	-36.564			9.34574	39.807	30.6715	-37.267			9.33214	40.07	30.6848	-37.655			9.34675	39.19	30.6717	-37.26			9.32944	38.726	30.6543	-34.125			9.3632	38.935	30.6713	-37.846
	9.31561	41.827	30.622	-36.121			9.36238	39.325	30.6549	-36.824			9.34879	39.588	30.6683	-37.221			9.3634	38.713	30.6551	-36.83			9.34609	38.237	30.6377	-33.713			9.37985	38.45	30.6548	-37.409
	9.33226	41.341	30.6055	-35.675			9.37902	38.845	30.6384	-36.396			9.36543	39.109	30.6517	-36.799			9.38004	38.236	30.6385	-36.407			9.36273	37.759	30.6211	-33.3			9.39649	37.972	30.6382	-36.988
	9.34891	40.856	30.5889	-35.259			9.39566	38.369	30.6218	-35.986			9.38208	38.628	30.6351	-36.371			9.39668	37.759	30.622	-35.981			9.37937	37.293	30.6045	-32.887			9.41313	37.494	30.6216	-36.575
	9.36555	40.376	30.5723	-34.857			9.4123	37.897	30.6052	-35.58			9.39873	38.148	30.6186	-35.937			9.41332	37.283	30.6054	-35.551			9.39601	36.826	30.588	-32.468			9.42977	37.018	30.6051	-36.162
	9.3822	39.898	30.5558	-34.444			9.42894	37.429	30.5887	-35.162			9.41537	37.677	30.602	-35.505			9.42996	36.815	30.5889	-35.12			9.41266	36.352	30.5714	-32.048			9.4464	36.548	30.5885	-35.742
	9.39884	39.42	30.5392	-34.023			9.44559	36.961	30.5721	-34.731			9.432	37.214	30.5855	-35.081			9.44659	36.351	30.5723	-34.694			9.4293	35.885	30.5549	-31.636			9.46305	36.079	30.5719	-35.311
	9.41549	38.947	30.5226	-33.599			9.46223	36.495	30.5555	-34.309			9.44864	36.751	30.5689	-34.663			9.46323	35.887	30.5557	-34.277			9.44595	35.43	30.5383	-31.233			9.47968	35.616	30.5554	-34.878
	9.43213	38.476	30.5061	-33.182			9.47886	36.038	30.539	-33.903			9.46528	36.279	30.5524	-34.245			9.47987	35.422	30.5392	-33.872			9.46259	34.977	30.5218	-30.832			9.49632	35.157	30.5388	-34.451
	9.44876	38.013	30.4895	-32.781			9.49551	35.581	30.5224	-33.501			9.48192	35.814	30.5358	-33.825			9.49651	34.961	30.5226	-33.475			9.47923	34.522	30.5052	-30.428			9.51296	34.695	30.5223	-34.044
	9.4654	37.553	30.473	-32.392			9.51215	35.123	30.5059	-33.084			9.49855	35.363	30.5193	-33.402			9.51314	34.51	30.506	-33.071			9.49587	34.066	30.4887	-30.025			9.52959	34.235	30.5057	-33.653
	9.48203	37.092	30.4564	-31.99			9.52878	34.672	30.486	-32.57			9.51519	34.917	30.5027	-32.988			9.52978	34.059	30.4895	-32.661			9.51251	33.617	30.4721	-29.628			9.54623	33.788	30.4891	-33.257
	9.49867	36.638	30.4398	-31.574			9.54542	34.228	30.4695	-32.156			9.53183	34.467	30.4862	-32.59			9.54641	33.609	30.4729	-32.255			9.52915	33.173	30.4556	-29.236			9.56286	33.343	30.4726	-32.846
	9.5153	36.189	30.4233	-31.165			9.56206	33.787	30.4529	-31.756			9.54846	34.018	30.4696	-32.202			9.56305	33.164	30.4564	-31.856			9.54579	32.733	30.439	-28.844			9.5795	32.897	30.456	-32.429
	9.53194	35.74	30.4067	-30.775			9.5787	33.345	30.4364	-31.355			9.5651	33.574	30.4531	-31.807			9.57968	32.718	30.4398	-31.462			9.56243	32.298	30.4225	-28.454			9.59613	32.449	30.4395	-32.017
	9.54858	35.29	30.3902	-30.393			9.59534	32.905	30.4198	-30.953			9.58173	33.135	30.4365	-31.405			9.59632	32.277	30.4232	-31.075			9.57907	31.862	30.406	-28.07			9.61276	32.01	30.4229	-31.613
	9.56522	34.848	30.3736	-29.998			9.61197	32.469	30.4033	-30.551			9.59837	32.698	30.42	-31.003			9.61295	31.844	30.4067	-30.688			9.59571	31.428	30.3894	-27.686			9.6294	31.581	30.4064	-31.216
	9.58185	34.412	30.3571	-29.603			9.62861	32.039	30.3867	-30.157			9.615	32.267	30.4034	-30.612			9.62958	31.418	30.3901	-30.292			9.61235	31.003	30.3729	-27.302			9.64603	31.154	30.3898	-30.823
	9.59849	33.978	30.3405	-29.223			9.64525	31.614	30.3702	-29.77			9.63164	31.837	30.3868	-30.23			9.64621	30.991	30.3736	-29.885			9.62898	30.581	30.3563	-26.92			9.66267	30.728	30.3733	-30.44
	9.61513	33.541	30.3239	-28.849			9.66189	31.191	30.3536	-29.382			9.64828	31.412	30.3703	-29.849			9.66285	30.563	30.357	-29.479			9.64562	30.166	30.3398	-26.545			9.67931	30.3	30.3567	-30.062
	9.63176	33.112	30.3074	-28.467			9.67852	30.77	30.3371	-28.993			9.66491	30.988	30.3537	-29.462			9.67948	30.137	30.3405	-29.092			9.66226	29.75	30.3232	-26.184			9.69594	29.873	30.3402	-29.682
	9.6484	32.688	30.2908	-28.078			9.69516	30.354	30.3205	-28.607			9.68155	30.568	30.3372	-29.074			9.69612	29.716	30.3239	-28.721			9.6789	29.334	30.3067	-25.829			9.71258	29.456	30.3236	-29.3
	9.66504	32.263	30.2743	-27.699			9.71181	29.939	30.304	-28.235			9.69819	30.155	30.3207	-28.688			9.71276	29.302	30.3073	-28.344			9.69554	28.926	30.2901	-25.475			9.72922	29.048	30.307	-28.922
	9.68167	31.843	30.2577	-27.342			9.72844	29.529	30.2874	-27.879			9.71483	29.742	30.3041	-28.301			9.7294	28.895	30.2908	-27.957			9.71218	28.521	30.2735	-25.119			9.74586	28.64	30.2905	-28.551
	9.69831	31.429	30.2412	-26.992			9.74508	29.128	30.2708	-27.523			9.73147	29.332	30.2876	-27.917			9.74603	28.489	30.2742	-27.575			9.72881	28.118	30.257	-24.76			9.76249	28.232	30.2739	-28.183
	9.71494	31.02	30.2246	-26.622			9.76172	28.727	30.2543	-27.16			9.7481	28.927	30.271	-27.539			9.76267	28.078	30.2577	-27.207			9.74545	27.719	30.2404	-24.401			9.77913	27.829	30.2574	-27.816
	9.73158	30.615	30.208	-26.237			9.77837	28.322	30.2377	-26.793			9.76474	28.527	30.2545	-27.167			9.77931	27.672	30.2411	-26.846			9.7621	27.325	30.2239	-24.05			9.79576	27.429	30.2408	-27.452
	9.74822	30.208	30.1915	-25.871			9.79501	27.922	30.2212	-26.427			9.78138	28.13	30.2379	-26.797			9.79595	27.277	30.2246	-26.48			9.77874	26.938	30.2073	-23.705			9.8124	27.035	30.2243	-27.088
	9.76486	29.804	30.1749	-25.535			9.81166	27.534	30.2046	-26.067			9.79802	27.736	30.2214	-26.429			9.81259	26.886	30.208	-26.111			9.79538	26.553	30.1908	-23.363			9.82904	26.644	30.2077	-26.73
	9.7815	29.409	30.1583	-25.202			9.8283	27.151	30.1881	-25.716			9.81466	27.344	30.2048	-26.063			9.82923	26.498	30.1915	-25.75			9.81201	26.166	30.1742	-23.022			9.84568	26.255	30.1911	-26.374
	9.79814	29.017	30.1418	-24.848			9.84494	26.767	30.1715	-25.37			9.83131	26.956	30.1883	-25.701			9.84587	26.109	30.1749	-25.394			9.82865	25.782	30.1577	-22.679			9.86232	25.874	30.1746	-26.01
	9.81478	28.626	30.1252	-24.485			9.86158	26.384	30.1549	-25.022			9.84794	26.573	30.1717	-25.345			9.86252	25.723	30.1583	-25.041			9.84529	25.405	30.1411	-22.341			9.87896	25.495	30.158	-25.644
	9.83142	28.238	30.1087	-24.141			9.87823	26.002	30.1384	-24.672			9.86459	26.195	30.1552	-24.995			9.87916	25.342	30.1418	-24.693			9.86193	25.031	30.1245	-22.011			9.89561	25.117	30.1415	-25.288
	9.84807	27.852	30.0921	-23.81			9.89488	25.624	30.1218	-24.321			9.88123	25.82	30.1386	-24.645			9.8958	24.968	30.1252	-24.348			9.87858	24.66	30.108	-21.684			9.91225	24.741	30.1249	-24.945
	9.86471	27.469	30.0755	-23.478			9.91152	25.255	30.1053	-23.969			9.89788	25.446	30.1221	-24.3			9.91245	24.597	30.1087	-24.003			9.89522	24.292	30.0914	-21.354			9.92889	24.368	30.1083	-24.614
	9.88135	27.092	30.0589	-23.142			9.92817	24.892	30.0887	-23.623			9.91452	25.075	30.1055	-23.968			9.92909	24.228	30.0921	-23.66			9.91187	23.928	30.0749	-21.017			9.94553	24.002	30.0918	-24.286
	9.898	26.72	30.0424	-22.81			9.94815	24.459	30.0722	-23.283			9.93117	24.708	30.0889	-23.645			9.94574	23.858	30.0755	-23.324			9.92852	23.563	30.0583	-20.682			9.96218	23.642	30.0752	-23.956
	9.91464	26.353	30.0258	-22.48			9.9648	24.097	30.0556	-22.948			9.94781	24.348	30.0724	-23.321			9.96239	23.494	30.059	-22.993			9.94517	23.201	30.0417	-20.356			9.97883	23.281	30.0586	-23.625
	9.93128	25.988	30.0092	-22.152			9.9981	23.389	30.039	-22.622			9.96446	23.991	30.0558	-22.991			9.97904	23.134	30.0424	-22.662			9.96182	22.847	30.0252	-20.042			9.99548	22.919	30.0421	-23.295
	9.94793	25.621	29.9927	-21.833			10.0147	23.044	30.0225	-22.306			9.9811	23.638	30.0392	-22.66			9.99569	22.776	30.0259	-22.328			9.97847	22.497	30.0086	-19.732			10.0121	22.561	30.0255	-22.964
	9.96459	25.258	29.9761	-21.524			10.0314	22.7	30.0059	-21.996			9.99775	23.285	30.0227	-22.336			10.0123	22.423	30.0093	-22.001			9.99512	22.15	29.9921	-19.422			10.0288	22.209	30.0089	-22.629
	9.98124	24.904	29.9595	-21.215			10.0481	22.356	29.9893	-21.685			10.0144	22.935	30.0061	-22.016			10.029	22.074	29.9927	-21.682			10.0118	21.801	29.9755	-19.109			10.0454	21.862	29.9924	-22.298
	9.99788	24.557	29.9429	-20.895			10.0647	22.014	29.9728	-21.368			10.0311	22.589	29.9896	-21.692			10.0456	21.73	29.9762	-21.367			10.0284	21.451	29.9589	-18.795			10.0621	21.518	29.9758	-21.973
	10.0145	24.209	29.9264	-20.574			10.0814	21.676	29.9562	-21.044			10.0477	22.245	29.973	-21.366			10.0623	21.391	29.9596	-21.059			10.0451	21.109	29.9424	-18.489			10.0787	21.172	29.9593	-21.657
	10.0312	23.856	29.9098	-20.269			10.098	21.343	29.9396	-20.721			10.0644	21.905	29.9565	-21.044			10.0789	21.051	29.943	-20.76			10.0617	20.776	29.9258	-18.188			10.0954	20.829	29.9427	-21.354
	10.0478	23.51	29.8932	-19.981			10.1147	21.012	29.9231	-20.407			10.081	21.57	29.9399	-20.732			10.0956	20.713	29.9264	-20.462			10.0784	20.444	29.9092	-17.892			10.1121	20.493	29.9261	-21.059
	10.0645	23.171	29.8766	-19.69			10.1313	20.683	29.9065	-20.1			10.0977	21.24	29.9233	-20.428			10.1122	20.38	29.9098	-20.161			10.0951	20.109	29.8927	-17.6			10.1287	20.165	29.9095	-20.762
	10.0811	22.837	29.8601	-19.383			10.148	20.36	29.8899	-19.799			10.1143	20.91	29.9067	-20.132			10.1289	20.051	29.8932	-19.861			10.1117	19.777	29.8761	-17.307			10.1454	19.84	29.8929	-20.462
	10.0978	22.503	29.8435	-19.071			10.1647	20.04	29.8733	-19.507			10.131	20.579	29.8902	-19.84			10.1456	19.725	29.8767	-19.564			10.1284	19.451	29.8595	-17.014			10.162	19.512	29.8764	-20.162
	10.1145	22.17	29.8269	-18.768			10.1813	19.721	29.8568	-19.222			10.1476	20.253	29.8736	-19.546			10.1622	19.401	29.8601	-19.27			10.145	19.13	29.8429	-16.726			10.1787	19.185	29.8598	-19.864
	10.1311	21.842	29.8103	-18.479			10.198	19.404	29.8402	-18.939			10.1643	19.932	29.857	-19.25			10.1789	19.079	29.8435	-18.983			10.1617	18.811	29.8264	-16.443			10.1954	18.86	29.8432	-19.573
	10.1478	21.519	29.7937	-18.202			10.2147	19.089	29.8236	-18.649			10.181	19.617	29.8404	-18.959			10.1956	18.76	29.8269	-18.699			10.1784	18.491	29.8098	-16.163			10.212	18.543	29.8266	-19.284
	10.1645	21.198	29.7771	-17.93			10.2313	18.783	29.807	-18.353			10.1976	19.301	29.8239	-18.67			10.2122	18.445	29.8103	-18.414			10.195	18.172	29.7932	-15.885			10.2287	18.233	29.8101	-18.987
	10.1811	20.876	29.7605	-17.656			10.248	18.476	29.7905	-18.058			10.2143	18.987	29.8073	-18.376			10.2289	18.133	29.7937	-18.13			10.2117	17.857	29.7767	-15.61			10.2454	17.921	29.7935	-18.69
	10.1978	20.561	29.744	-17.383			10.2647	18.169	29.7739	-17.768			10.2309	18.679	29.7907	-18.083			10.2456	17.825	29.7771	-17.845			10.2284	17.549	29.7601	-15.337			10.2621	17.608	29.7769	-18.399
	10.2144	20.252	29.7274	-17.108			10.2814	17.866	29.7573	-17.487			10.2476	18.375	29.7741	-17.795			10.2622	17.519	29.7606	-17.556			10.245	17.247	29.7435	-15.064			10.2787	17.299	29.7603	-18.116
	10.2311	19.943	29.7108	-16.832			10.298	17.569	29.7407	-17.21			10.2643	18.072	29.7575	-17.514			10.2789	17.215	29.744	-17.269			10.2617	16.945	29.7269	-14.791			10.2954	16.996	29.7437	-17.835
	10.2478	19.636	29.6942	-16.554			10.3147	17.275	29.7241	-16.938			10.2809	17.77	29.741	-17.239			10.2956	16.916	29.7274	-16.991			10.2784	16.644	29.7103	-14.524			10.3121	16.696	29.7272	-17.558
	10.2644	19.332	29.6776	-16.277			10.3314	16.981	29.7076	-16.672			10.2976	17.47	29.7244	-16.973			10.3122	16.617	29.7108	-16.718			10.295	16.343	29.6938	-14.258			10.3287	16.4	29.7106	-17.289
	10.2811	19.029	29.661	-16.005			10.348	16.687	29.691	-16.412			10.3143	17.174	29.7078	-16.712			10.3289	16.321	29.6942	-16.446			10.3117	16.043	29.6772	-13.997			10.3454	16.106	29.694	-17.028
	10.2978	18.728	29.6444	-15.741			10.3647	16.4	29.6744	-16.151			10.3309	16.879	29.6912	-16.453			10.3456	16.028	29.6776	-16.177			10.3284	15.751	29.6606	-13.738			10.3621	15.811	29.6774	-16.769
	10.3145	18.434	29.6278	-15.481			10.3814	16.117	29.6578	-15.889			10.3476	16.586	29.6746	-16.193			10.3622	15.74	29.661	-15.913			10.3451	15.461	29.644	-13.479			10.3788	15.521	29.6608	-16.508
	10.3311	18.144	29.6112	-15.221			10.3981	15.832	29.6412	-15.63			10.3643	16.299	29.658	-15.932			10.3789	15.454	29.6444	-15.651			10.3618	15.173	29.6274	-13.221			10.3954	15.235	29.6442	-16.246
	10.3478	17.856	29.5946	-14.96			10.4147	15.547	29.6246	-15.373			10.381	16.015	29.6414	-15.672			10.3956	15.168	29.6278	-15.39			10.3784	14.887	29.6108	-12.968			10.4121	14.953	29.6276	-15.986
	10.3645	17.568	29.578	-14.7			10.4314	15.27	29.608	-15.111			10.3976	15.73	29.6248	-15.412			10.4123	14.884	29.6112	-15.133			10.3951	14.603	29.5942	-12.72			10.4288	14.675	29.611	-15.732
	10.3811	17.281	29.5614	-14.443			10.4481	14.997	29.5914	-14.845			10.4143	15.444	29.6082	-15.148			10.429	14.603	29.5947	-14.876			10.4118	14.321	29.5776	-12.475			10.4455	14.396	29.5944	-15.478
	10.3978	16.997	29.5448	-14.189			10.4648	14.721	29.5748	-14.582			10.431	15.166	29.5916	-14.884			10.4456	14.326	29.5781	-14.619			10.4285	14.044	29.561	-12.235			10.4621	14.119	29.5778	-15.216
	10.4145	16.716	29.5282	-13.938			10.4815	14.448	29.5582	-14.327			10.4477	14.892	29.575	-14.629			10.4623	14.053	29.5615	-14.367			10.4451	13.767	29.5444	-12			10.4788	13.843	29.5612	-14.949
	10.4312	16.439	29.5116	-13.692			10.4981	14.179	29.5416	-14.078			10.4643	14.619	29.5584	-14.382			10.479	13.78	29.5449	-14.118			10.4618	13.491	29.5278	-11.765			10.4955	13.568	29.5446	-14.689
	10.4478	16.164	29.495	-13.455			10.5148	13.911	29.525	-13.834			10.481	14.345	29.5418	-14.143			10.4957	13.505	29.5282	-13.873			10.4785	13.218	29.5112	-11.533			10.5122	13.298	29.528	-14.44
	10.4645	15.891	29.4784	-13.226			10.5315	13.645	29.5084	-13.597			10.4977	14.072	29.5252	-13.906			10.5123	13.235	29.5116	-13.628			10.4952	12.948	29.4946	-11.302			10.5289	13.03	29.5114	-14.199
	10.4812	15.617	29.4618	-12.995			10.5482	13.383	29.4918	-13.364			10.5144	13.803	29.5086	-13.668			10.529	12.967	29.495	-13.383			10.5119	12.678	29.478	-11.072			10.5455	12.765	29.4948	-13.963
	10.4979	15.346	29.4452	-12.762			10.5648	13.121	29.4752	-13.131			10.5311	13.537	29.492	-13.432			10.5457	12.702	29.4784	-13.141			10.5285	12.414	29.4614	-10.845			10.5622	12.5	29.4782	-13.729
	10.5145	15.083	29.4286	-12.53			10.5815	12.861	29.4586	-12.896			10.5477	13.273	29.4754	-13.198			10.5624	12.437	29.4618	-12.902			10.5452	12.152	29.4447	-10.617			10.5789	12.236	29.4616	-13.497
	10.5312	14.82	29.4119	-12.297			10.5982	12.602	29.442	-12.663			10.5644	13.011	29.4588	-12.964			10.5791	12.173	29.4452	-12.666			10.5619	11.89	29.4281	-10.391			10.5956	11.975	29.445	-13.263
	10.5479	14.553	29.3953	-12.067			10.6149	12.346	29.4254	-12.424			10.5811	12.751	29.4422	-12.731			10.5958	11.914	29.4286	-12.43			10.5786	11.626	29.4115	-10.168			10.6123	11.716	29.4284	-13.028
	10.5646	14.289	29.3787	-11.837			10.6316	12.093	29.4088	-12.184			10.5978	12.495	29.4256	-12.496			10.6124	11.656	29.412	-12.195			10.5953	11.365	29.3949	-9.948			10.6289	11.459	29.4118	-12.797
	10.5813	14.029	29.3621	-11.601			10.6483	11.838	29.3922	-11.948			10.6144	12.239	29.409	-12.257			10.6291	11.398	29.3954	-11.962			10.612	11.108	29.3783	-9.724			10.6456	11.201	29.3951	-12.565
	10.598	13.773	29.3455	-11.362			10.6649	11.586	29.3755	-11.715			10.6311	11.984	29.3924	-12.02			10.6458	11.143	29.3788	-11.733			10.6286	10.853	29.3617	-9.494			10.6623	10.945	29.3785	-12.33
	10.6146	13.519	29.3289	-11.131			10.6816	11.341	29.3589	-11.486			10.6478	11.732	29.3758	-11.787			10.6625	10.89	29.3621	-11.505			10.6453	10.599	29.3451	-9.264			10.679	10.691	29.3619	-12.094
	10.6313	13.265	29.3122	-10.912			10.6983	11.096	29.3423	-11.262			10.6645	11.482	29.3591	-11.559			10.6791	10.639	29.3455	-11.277			10.662	10.346	29.3285	-9.039			10.6957	10.439	29.3453	-11.861
	10.648	13.01	29.2956	-10.701			10.715	10.849	29.3257	-11.045			10.6812	11.235	29.3425	-11.331			10.6958	10.39	29.3289	-11.052			10.6787	10.096	29.3118	-8.822			10.7124	10.187	29.3287	-11.633
	10.6647	12.76	29.279	-10.491			10.7317	10.603	29.3091	-10.831			10.6978	10.987	29.3259	-11.103			10.7125	10.142	29.3123	-10.83			10.6954	9.845	29.2952	-8.607			10.729	9.937	29.3121	-11.409
	10.6814	12.511	29.2624	-10.27			10.7483	10.362	29.2924	-10.617			10.7145	10.741	29.3093	-10.879			10.7292	9.894	29.2957	-10.607			10.712	9.594	29.2786	-8.393			10.7457	9.686	29.2955	-11.185
	10.698	12.262	29.2458	-10.043			10.765	10.124	29.2758	-10.403			10.7312	10.497	29.2927	-10.659			10.7459	9.651	29.2791	-10.385			10.7287	9.347	29.262	-8.181			10.7624	9.441	29.2788	-10.964
	10.7147	12.017	29.2291	-9.818			10.7817	9.887	29.2592	-10.191			10.7479	10.253	29.2761	-10.441			10.7626	9.409	29.2624	-10.17			10.7454	9.104	29.2454	-7.97			10.7791	9.199	29.2622	-10.744
	10.7314	11.774	29.2125	-9.599			10.7984	9.649	29.2426	-9.979			10.7646	10.011	29.2595	-10.225			10.7792	9.167	29.2458	-9.962			10.7621	8.863	29.2288	-7.76			10.7958	8.958	29.2456	-10.524
	10.7481	11.531	29.1959	-9.386			10.8151	9.41	29.226	-9.767			10.7813	9.771	29.2429	-10.013			10.7959	8.926	29.2292	-9.76			10.7788	8.619	29.2121	-7.553			10.8125	8.713	29.229	-10.306
	10.7648	11.29	29.1793	-9.179			10.8318	9.172	29.2094	-9.55			10.7979	9.531	29.2262	-9.808			10.8126	8.686	29.2125	-9.557			10.7955	8.373	29.1955	-7.349			10.8291	8.468	29.2124	-10.091
	10.7814	11.049	29.1626	-8.977			10.8484	8.937	29.1927	-9.329			10.8146	9.294	29.2096	-9.606			10.8293	8.448	29.1959	-9.351			10.8121	8.129	29.1789	-7.144			10.8458	8.227	29.1958	-9.88
	10.7981	10.808	29.146	-8.776			10.8651	8.702	29.1761	-9.113			10.8313	9.057	29.193	-9.404			10.846	8.212	29.1793	-9.146			10.8288	7.89	29.1623	-6.941			10.8625	7.991	29.1791	-9.678
	10.8148	10.568	29.1294	-8.576			10.8818	8.468	29.1595	-8.902			10.848	8.82	29.1763	-9.201			10.8627	7.977	29.1626	-8.94			10.8455	7.655	29.1456	-6.744			10.8792	7.754	29.1625	-9.478
	10.8315	10.331	29.1127	-8.376			10.8985	8.234	29.1429	-8.694			10.8647	8.584	29.1597	-8.997			10.8794	7.743	29.146	-8.736			10.8622	7.42	29.129	-6.551			10.8959	7.515	29.1459	-9.277
	10.8482	10.098	29.0961	-8.177			10.9152	8.001	29.1262	-8.488			10.8813	8.352	29.1431	-8.793			10.896	7.51	29.1294	-8.535			10.8789	7.183	29.1124	-6.361			10.9126	7.281	29.1292	-9.077
	10.8649	9.863	29.0795	-7.978			10.9319	7.77	29.1096	-8.283			10.898	8.122	29.1265	-8.591			10.9127	7.279	29.1127	-8.336			10.8956	6.943	29.0957	-6.17			10.9292	7.048	29.1126	-8.876
	10.8815	9.63	29.0628	-7.781			10.9486	7.541	29.093	-8.079			10.9147	7.892	29.1098	-8.391			10.9294	7.048	29.0961	-8.135			10.9122	6.706	29.0791	-5.978			10.9459	6.815	29.096	-8.674
	10.8982	9.399	29.0462	-7.582			10.9652	7.314	29.0764	-7.876			10.9314	7.662	29.0932	-8.194			10.9461	6.819	29.0795	-7.928			10.9289	6.474	29.0625	-5.785			10.9626	6.584	29.0794	-8.473
	10.9149	9.169	29.0296	-7.38			10.9819	7.089	29.0598	-7.678			10.9481	7.435	29.0766	-7.998			10.9628	6.592	29.0629	-7.718			10.9456	6.246	29.0459	-5.594			10.9793	6.353	29.0627	-8.274
	10.9316	8.94	29.013	-7.174			10.9986	6.863	29.0431	-7.488			10.9648	7.209	29.06	-7.802			10.9794	6.364	29.0462	-7.512			10.9623	6.016	29.0292	-5.407			10.996	6.123	29.0461	-8.075
	10.9483	8.712	28.9963	-6.969			11.0153	6.637	29.0265	-7.301			10.9815	6.984	29.0433	-7.607			10.9961	6.136	29.0296	-7.312			10.979	5.784	29.0126	-5.222			11.0127	5.895	29.0295	-7.871
	10.9649	8.485	28.9797	-6.768			11.032	6.415	29.0099	-7.111			10.9981	6.759	29.0267	-7.414			11.0128	5.913	29.013	-7.114			10.9957	5.554	28.996	-5.034			11.0293	5.668	29.0128	-7.667
	10.9816	8.261	28.9631	-6.572			11.0487	6.195	28.9932	-6.919			11.0148	6.534	29.0101	-7.221			11.0295	5.69	28.9963	-6.917			11.0123	5.328	28.9793	-4.846			11.046	5.444	28.9962	-7.467
	10.9983	8.037	28.9464	-6.377			11.0653	5.977	28.9766	-6.728			11.0315	6.31	28.9934	-7.03			11.0462	5.467	28.9797	-6.723			11.029	5.103	28.9627	-4.66			11.0627	5.217	28.9796	-7.269
	11.015	7.811	28.9298	-6.183			11.082	5.758	28.96	-6.538			11.0482	6.087	28.9768	-6.841			11.0628	5.245	28.9631	-6.531			11.0457	4.876	28.946	-4.477			11.0794	4.99	28.963	-7.073
	11.0317	7.586	28.9132	-5.995			11.0987	5.539	28.9433	-6.347			11.0649	5.868	28.9602	-6.65			11.0795	5.024	28.9464	-6.338			11.0624	4.65	28.9294	-4.296			11.0961	4.765	28.9463	-6.879
	11.0483	7.361	28.8965	-5.813			11.1154	5.321	28.9267	-6.159			11.0815	5.651	28.9435	-6.459			11.0962	4.803	28.9298	-6.145			11.0791	4.427	28.9128	-4.116			11.1127	4.544	28.9297	-6.687
	11.065	7.139	28.8799	-5.634			11.1321	5.105	28.9101	-5.973			11.0982	5.435	28.9269	-6.27			11.1129	4.582	28.9132	-5.954			11.0957	4.206	28.8961	-3.933			11.1294	4.323	28.9131	-6.495
	11.0817	6.923	28.8633	-5.453			11.1487	4.893	28.8934	-5.791			11.1149	5.218	28.9103	-6.083			11.1296	4.362	28.8966	-5.764			11.1124	3.986	28.8795	-3.75			11.1461	4.103	28.8965	-6.303
	11.0984	6.705	28.8466	-5.265			11.1654	4.68	28.8768	-5.606			11.1316	5.002	28.8936	-5.897			11.1462	4.146	28.8799	-5.576			11.1291	3.765	28.8629	-3.57			11.1628	3.883	28.8798	-6.112
	11.1151	6.482	28.83	-5.069			11.1821	4.468	28.8602	-5.419			11.1483	4.785	28.877	-5.711			11.1629	3.932	28.8633	-5.389			11.1458	3.546	28.8462	-3.391			11.1795	3.663	28.8632	-5.928
	11.1318	6.262	28.8134	-4.875			11.1988	4.257	28.8435	-5.235			11.1649	4.571	28.8604	-5.528			11.1796	3.716	28.8467	-5.204			11.1625	3.327	28.8296	-3.212			11.1961	3.447	28.8465	-5.75
	11.1484	6.046	28.7967	-4.69			11.2155	4.045	28.8269	-5.053			11.1816	4.359	28.8438	-5.342			11.1963	3.498	28.83	-5.026			11.1791	3.11	28.813	-3.03			11.2128	3.231	28.8299	-5.576
	11.1651	5.832	28.7801	-4.512			11.2321	3.836	28.8102	-4.875			11.1983	4.148	28.8271	-5.149			11.213	3.282	28.8134	-4.853			11.1958	2.893	28.7963	-2.844			11.2295	3.014	28.8133	-5.4
	11.1818	5.62	28.7634	-4.338			11.2488	3.631	28.7936	-4.697			11.215	3.939	28.8105	-4.956			11.2296	3.068	28.7967	-4.682			11.2125	2.679	28.7797	-2.657			11.2462	2.799	28.7966	-5.221
	11.1985	5.408	28.7468	-4.162			11.2655	3.426	28.777	-4.517			11.2317	3.731	28.7939	-4.767			11.2463	2.857	28.7801	-4.51			11.2292	2.464	28.7631	-2.472			11.2628	2.584	28.78	-5.041
	11.2151	5.194	28.7302	-3.98			11.2822	3.219	28.7603	-4.336			11.2484	3.523	28.7772	-4.583			11.263	2.645	28.7635	-4.333			11.2459	2.248	28.7464	-2.291			11.2795	2.371	28.7634	-4.862
	11.2318	4.984	28.7136	-3.792			11.2988	3.015	28.7437	-4.155			11.265	3.316	28.7606	-4.401			11.2797	2.434	28.7468	-4.147			11.2625	2.037	28.7298	-2.114			11.2962	2.159	28.7467	-4.685
	11.2485	4.78	28.6969	-3.608			11.3155	2.812	28.7271	-3.973			11.2817	3.11	28.744	-4.219			11.2964	2.224	28.7302	-3.957			11.2792	1.829	28.7132	-1.936			11.3129	1.947	28.7301	-4.508
	11.2652	4.577	28.6803	-3.433			11.3322	2.611	28.7105	-3.789			11.2984	2.903	28.7274	-4.04			11.313	2.015	28.7136	-3.772			11.2959	1.621	28.6966	-1.758			11.3296	1.735	28.7134	-4.334
	11.2818	4.372	28.6636	-3.265			11.3489	2.41	28.6938	-3.606			11.3151	2.698	28.7107	-3.867			11.3297	1.807	28.6969	-3.594			11.3126	1.409	28.6799	-1.582			11.3462	1.524	28.6968	-4.16
	11.2985	4.166	28.647	-3.096			11.3655	2.209	28.6772	-3.423			11.3317	2.496	28.6941	-3.696			11.3464	1.601	28.6803	-3.422			11.3293	1.197	28.6633	-1.406			11.3629	1.315	28.6802	-3.984
	11.3152	3.96	28.6304	-2.924			11.3822	2.009	28.6606	-3.243			11.3484	2.296	28.6774	-3.524			11.3631	1.395	28.6636	-3.252			11.3459	0.988	28.6467	-1.23			11.3796	1.108	28.6635	-3.808
	11.3319	3.756	28.6137	-2.746			11.3989	1.812	28.6439	-3.065			11.3651	2.094	28.6608	-3.351			11.3797	1.191	28.647	-3.082			11.3626	0.783	28.63	-1.056			11.3963	0.9	28.6469	-3.635
	11.3485	3.556	28.5971	-2.563			11.4155	1.615	28.6273	-2.892			11.3818	1.892	28.6442	-3.177			11.3964	0.99	28.6304	-2.907			11.3793	0.577	28.6134	-0.884			11.4129	0.693	28.6303	-3.463
	11.3652	3.359	28.5805	-2.38			11.4322	1.418	28.6107	-2.724			11.3984	1.692	28.6275	-3.002			11.4131	0.788	28.6137	-2.729			11.396	0.373	28.5968	-0.712			11.4296	0.487	28.6136	-3.289
	11.3819	3.16	28.5638	-2.202			11.4489	1.219	28.594	-2.56			11.4151	1.494	28.6109	-2.824			11.4298	0.586	28.5971	-2.548			11.4126	0.171	28.5801	-0.544			11.4463	0.282	28.597	-3.116
	11.3986	2.958	28.5472	-2.025			11.4656	1.023	28.5774	-2.394			11.4318	1.297	28.5943	-2.644			11.4464	0.386	28.5805	-2.369			11.4293	-0.028	28.5635	-0.381			11.463	0.079	28.5804	-2.941
	11.4152	2.759	28.5306	-1.851			11.4822	0.829	28.5608	-2.219			11.4485	1.103	28.5777	-2.463			11.4631	0.188	28.5638	-2.201			11.4493	-0.268	28.5469	-0.221			11.4796	-0.121	28.5637	-2.762
	11.4319	2.563	28.5139	-1.682			11.4989	0.635	28.5441	-2.04			11.4651	0.906	28.5611	-2.284			11.4798	-0.011	28.5472	-2.038			11.466	-0.47	28.5302	-0.061			11.4963	-0.322	28.5471	-2.586
	11.4486	2.367	28.4973	-1.518			11.5156	0.441	28.5275	-1.862			11.4818	0.707	28.5444	-2.107			11.4965	-0.211	28.5306	-1.871			11.4827	-0.669	28.5136	0.101			11.513	-0.521	28.5305	-2.412
	11.4652	2.171	28.4806	-1.356			11.5322	0.249	28.5109	-1.691			11.4985	0.512	28.5278	-1.93			11.5131	-0.408	28.5139	-1.698			11.4993	-0.864	28.497	0.264			11.5297	-0.72	28.5138	-2.239
	11.4819	1.976	28.464	-1.192			11.5489	0.058	28.4943	-1.528			11.5152	0.32	28.5112	-1.754			11.5298	-0.602	28.4973	-1.522			11.516	-1.058	28.4803	0.428			11.5463	-0.921	28.4972	-2.067
	11.4986	1.781	28.4474	-1.027			11.5656	-0.131	28.4776	-1.366			11.5318	0.129	28.4945	-1.58			11.5465	-0.794	28.4806	-1.351			11.5327	-1.255	28.4637	0.593			11.563	-1.118	28.4806	-1.898
	11.5152	1.588	28.4307	-0.862			11.5823	-0.321	28.461	-1.196			11.5485	-0.064	28.4779	-1.411			11.5632	-0.987	28.464	-1.188			11.5494	-1.451	28.4471	0.758			11.5797	-1.313	28.4639	-1.73
	11.5319	1.394	28.4141	-0.697			11.5989	-0.511	28.4444	-1.025			11.5652	-0.255	28.4613	-1.248			11.5799	-1.182	28.4474	-1.03			11.5661	-1.644	28.4304	0.927			11.5964	-1.507	28.4473	-1.562
	11.5486	1.201	28.3975	-0.533			11.6156	-0.698	28.4277	-0.862			11.5818	-0.445	28.4446	-1.086			11.5965	-1.373	28.4307	-0.869			11.5827	-1.837	28.4138	1.098			11.613	-1.7	28.4307	-1.394
	11.5653	1.008	28.3808	-0.364			11.6323	-0.882	28.4111	-0.701			11.5985	-0.631	28.428	-0.923			11.6132	-1.563	28.4141	-0.699			11.5994	-2.029	28.3972	1.266			11.6297	-1.893	28.414	-1.225
	11.582	0.815	28.3642	-0.191			11.6489	-1.065	28.3945	-0.534			11.6152	-0.819	28.4114	-0.76			11.6299	-1.751	28.3975	-0.527			11.6161	-2.219	28.3805	1.431			11.6464	-2.085	28.3974	-1.058
	11.5986	0.624	28.3476	-0.018			11.6656	-1.249	28.3778	-0.367			11.6319	-1.008	28.3947	-0.598			11.6465	-1.939	28.3808	-0.357			11.6327	-2.409	28.3639	1.594			11.6631	-2.276	28.3808	-0.893
	11.6153	0.435	28.3309	0.152			11.6823	-1.434	28.3612	-0.203			11.6485	-1.193	28.3781	-0.434			11.6632	-2.126	28.3642	-0.193			11.6494	-2.597	28.3473	1.751			11.6797	-2.466	28.3641	-0.73
	11.632	0.246	28.3143	0.316			11.6989	-1.617	28.3446	-0.039			11.6652	-1.377	28.3615	-0.271			11.6799	-2.311	28.3475	-0.035			11.6661	-2.784	28.3306	1.906			11.6964	-2.655	28.3475	-0.568
	11.6486	0.057	28.2977	0.478			11.7156	-1.798	28.3279	0.123			11.6819	-1.558	28.3449	-0.109			11.6966	-2.496	28.3309	0.119			11.6828	-2.969	28.314	2.059			11.7131	-2.845	28.3309	-0.407
	11.6653	-0.13	28.281	0.641			11.7323	-1.978	28.3113	0.285			11.6985	-1.739	28.3282	0.052			11.7132	-2.677	28.3143	0.273			11.6994	-3.154	28.2974	2.213			11.7297	-3.035	28.3143	-0.243
	11.682	-0.315	28.2644	0.805			11.749	-2.157	28.2947	0.447			11.7152	-1.923	28.3116	0.214			11.7299	-2.859	28.2976	0.431			11.7161	-3.339	28.2808	2.372			11.7464	-3.221	28.2976	-0.079
	11.6987	-0.498	28.2478	0.966			11.7656	-2.337	28.278	0.605			11.7319	-2.106	28.295	0.383			11.7466	-3.04	28.281	0.592			11.7328	-3.523	28.2641	2.536			11.7631	-3.403	28.281	0.081
	11.7153	-0.681	28.2311	1.122			11.7823	-2.516	28.2614	0.761			11.7486	-2.287	28.2783	0.555			11.7632	-3.22	28.2644	0.758			11.7494	-3.705	28.2475	2.7			11.7797	-3.585	28.2644	0.241
	11.732	-0.866	28.2145	1.273			11.799	-2.694	28.2448	0.917			11.7652	-2.466	28.2617	0.722			11.7799	-3.399	28.2477	0.923			11.7661	-3.888	28.2309	2.86			11.7964	-3.769	28.2477	0.401
	11.7487	-1.048	28.1978	1.423			11.8156	-2.872	28.2281	1.075			11.7819	-2.643	28.2451	0.885			11.7966	-3.579	28.2311	1.085			11.7828	-4.068	28.2142	3.013			11.8131	-3.951	28.2311	0.561
	11.7653	-1.227	28.1812	1.573			11.8323	-3.049	28.2115	1.234			11.7986	-2.82	28.2285	1.045			11.8132	-3.757	28.2145	1.244			11.7994	-4.247	28.1976	3.159			11.8331	-4.169	28.2145	0.719
	11.782	-1.404	28.1646	1.724			11.849	-3.223	28.1949	1.394			11.8153	-2.997	28.2118	1.205			11.8299	-3.93	28.1978	1.401			11.8161	-4.426	28.181	3.304			11.8498	-4.351	28.1978	0.879
	11.7987	-1.581	28.148	1.879			11.8657	-3.398	28.1782	1.553			11.8319	-3.172	28.1952	1.364			11.8466	-4.103	28.1812	1.558			11.8328	-4.605	28.1643	3.453			11.8664	-4.53	28.1812	1.039
	11.8154	-1.757	28.1313	2.038			11.8823	-3.573	28.1616	1.71			11.8486	-3.345	28.1786	1.523			11.8633	-4.279	28.1646	1.714			11.8495	-4.78	28.1477	3.608			11.8831	-4.705	28.1646	1.191
	11.832	-1.931	28.1147	2.199			11.899	-3.746	28.145	1.863			11.8653	-3.514	28.162	1.68			11.8799	-4.453	28.1479	1.87			11.8661	-4.954	28.1311	3.767			11.8998	-4.88	28.1313	1.482
	11.8487	-2.103	28.0981	2.358			11.9157	-3.916	28.1284	2.016			11.8819	-3.683	28.1453	1.833			11.8966	-4.623	28.1313	2.028			11.8828	-5.13	28.1144	3.923			11.9164	-5.055	28.1147	1.629
	11.8654	-2.274	28.0814	2.512			11.9324	-4.084	28.1117	2.169			11.8986	-3.852	28.1287	1.981			11.9133	-4.793	28.1147	2.18			11.8995	-5.305	28.0978	4.071			11.9331	-5.23	28.098	1.776
	11.8821	-2.445	28.0648	2.657			11.949	-4.252	28.0951	2.321			11.9153	-4.022	28.112	2.125			11.9299	-4.962	28.098	2.326			11.9162	-5.476	28.0812	4.213			11.9498	-5.402	28.0814	1.923
	11.8987	-2.617	28.0481	2.801			11.9657	-4.419	28.0785	2.473			11.9319	-4.19	28.0954	2.269			11.9466	-5.129	28.0814	2.467			11.9328	-5.646	28.0645	4.356			11.9665	-5.576	28.0648	2.07
	11.9154	-2.787	28.0315	2.948			11.9824	-4.586	28.0618	2.62			11.9486	-4.356	28.0788	2.416			11.9633	-5.297	28.0648	2.609			11.9495	-5.816	28.0479	4.504			11.9831	-5.748	28.0481	2.216
	11.9321	-2.956	28.0149	3.1			11.9991	-4.751	28.0452	2.767			11.9653	-4.522	28.0621	2.566			11.9799	-5.466	28.0481	2.754			11.9662	-5.985	28.0313	4.654			11.9998	-5.917	28.0315	2.362
	11.9487	-3.124	27.9982	3.253			12.0157	-4.914	28.0286	2.916			11.9819	-4.687	28.0455	2.714			11.9966	-5.635	28.0315	2.9			11.9828	-6.154	28.0146	4.799			12.0165	-6.086	28.0148	2.507
	11.9654	-3.289	27.9816	3.4			12.0324	-5.076	28.0119	3.065			11.9986	-4.851	28.0289	2.86			12.0133	-5.8	28.0148	3.047			11.9995	-6.322	27.998	4.937			12.0331	-6.255	27.9982	2.654
	11.9821	-3.453	27.965	3.541			12.0491	-5.236	27.9953	3.214			12.0153	-5.015	28.0122	3.004			12.0299	-5.961	27.9982	3.197			12.0162	-6.488	27.9814	5.074			12.0498	-6.42	27.9816	2.804
	11.9987	-3.616	27.9483	3.68			12.0657	-5.396	27.9787	3.359			12.032	-5.178	27.9956	3.148			12.0466	-6.123	27.9816	3.35			12.0328	-6.653	27.9647	5.216			12.0665	-6.584	27.9649	2.955
	12.0154	-3.781	27.9317	3.825			12.0824	-5.555	27.962	3.5			12.0486	-5.341	27.979	3.292			12.0633	-6.284	27.965	3.503			12.0495	-6.815	27.9481	5.362			12.0831	-6.749	27.9483	3.106
	12.0321	-3.943	27.9151	3.972			12.0991	-5.714	27.9454	3.642			12.0653	-5.502	27.9623	3.436			12.08	-6.445	27.9483	3.652			12.0662	-6.977	27.9315	5.506			12.0998	-6.913	27.9317	3.254
	12.0488	-4.103	27.8984	4.113			12.1158	-5.869	27.9288	3.785			12.082	-5.66	27.9457	3.58			12.0966	-6.604	27.9317	3.796			12.0829	-7.139	27.9149	5.643			12.1165	-7.077	27.915	3.396
	12.0654	-4.262	27.8818	4.25			12.1324	-6.022	27.9121	3.928			12.0986	-5.819	27.9291	3.728			12.1133	-6.762	27.9151	3.94			12.0995	-7.3	27.8982	5.778			12.1331	-7.241	27.8984	3.532
	12.0821	-4.421	27.8651	4.389			12.1491	-6.174	27.8955	4.072			12.1153	-5.976	27.9125	3.878			12.13	-6.918	27.8984	4.085			12.1162	-7.46	27.8816	5.918			12.1498	-7.404	27.8818	3.664
	12.0988	-4.578	27.8485	4.533			12.1658	-6.327	27.8789	4.215			12.132	-6.135	27.8958	4.026			12.1466	-7.073	27.8818	4.228			12.1329	-7.619	27.865	6.059			12.1665	-7.563	27.8651	3.797
	12.1154	-4.735	27.8319	4.678			12.1825	-6.481	27.8622	4.357			12.1486	-6.292	27.8792	4.171			12.1633	-7.226	27.8651	4.372			12.1495	-7.775	27.8483	6.196			12.1831	-7.72	27.8485	3.935
	12.1321	-4.89	27.8152	4.816			12.1991	-6.633	27.8456	4.495			12.1653	-6.445	27.8626	4.314			12.18	-7.379	27.8485	4.517			12.1662	-7.931	27.8317	6.328			12.1998	-7.877	27.8318	4.076
	12.1488	-5.044	27.7986	4.953			12.2158	-6.782	27.829	4.632			12.182	-6.597	27.8459	4.454			12.1966	-7.531	27.8319	4.656			12.1829	-8.086	27.815	6.461			12.2165	-8.034	27.8152	4.219
	12.1654	-5.197	27.782	5.092			12.2325	-6.929	27.8123	4.767			12.1986	-6.75	27.8293	4.593			12.2133	-7.682	27.8152	4.788			12.1995	-8.239	27.7984	6.597			12.2332	-8.19	27.7986	4.357
	12.1821	-5.35	27.7653	5.232			12.2492	-7.076	27.7957	4.903			12.2153	-6.904	27.8127	4.731			12.23	-7.832	27.7986	4.917			12.2162	-8.392	27.7818	6.731			12.2498	-8.345	27.7819	4.487
	12.1988	-5.502	27.7487	5.366			12.2658	-7.224	27.7791	5.04			12.232	-7.056	27.7961	4.872			12.2466	-7.98	27.7819	5.045			12.2329	-8.542	27.7651	6.86			12.2665	-8.499	27.7653	4.612
	12.2155	-5.653	27.7321	5.496			12.2825	-7.369	27.7624	5.175			12.2486	-7.205	27.7794	5.011			12.2633	-8.125	27.7653	5.174			12.2495	-8.69	27.7485	6.988			12.2832	-8.651	27.7487	4.74
	12.2321	-5.803	27.7154	5.627			12.2992	-7.513	27.7458	5.313			12.2653	-7.352	27.7628	5.147			12.28	-8.27	27.7487	5.306			12.2662	-8.839	27.7319	7.119			12.2998	-8.802	27.732	4.874
	12.2488	-5.952	27.6988	5.759			12.3158	-7.657	27.7292	5.448			12.282	-7.498	27.7462	5.282			12.2966	-8.417	27.732	5.438			12.2829	-8.987	27.7152	7.249			12.3165	-8.953	27.7154	5.013
	12.2655	-6.101	27.6822	5.892			12.3325	-7.799	27.7125	5.579			12.2986	-7.645	27.7295	5.417			12.3133	-8.564	27.7154	5.567			12.2996	-9.132	27.6986	7.378			12.3332	-9.101	27.6988	5.15
	12.2821	-6.248	27.6622	6.054			12.3492	-7.941	27.6959	5.709			12.3153	-7.791	27.7129	5.55			12.33	-8.708	27.6988	5.698			12.3162	-9.275	27.682	7.506			12.3498	-9.249	27.6821	5.278
	12.2988	-6.395	27.6455	6.188			12.3659	-8.083	27.6793	5.836			12.332	-7.937	27.6963	5.682			12.3467	-8.85	27.6821	5.833			12.3329	-9.417	27.6653	7.634			12.3665	-9.396	27.6655	5.401
	12.3155	-6.541	27.6289	6.316			12.3825	-8.225	27.6626	5.962			12.3486	-8.081	27.6796	5.814			12.3633	-8.991	27.6655	5.97			12.3496	-9.558	27.6487	7.759			12.3832	-9.542	27.6488	5.524
	12.3322	-6.684	27.6123	6.441			12.3992	-8.366	27.646	6.094			12.3653	-8.224	27.663	5.941			12.38	-9.131	27.6488	6.106			12.3662	-9.698	27.6321	7.887			12.3999	-9.688	27.6322	5.652
	12.3488	-6.826	27.5956	6.567			12.4159	-8.503	27.6293	6.222			12.382	-8.365	27.6464	6.065			12.3967	-9.271	27.6322	6.24			12.3829	-9.837	27.6154	8.018			12.4165	-9.831	27.6156	5.785
	12.3655	-6.966	27.579	6.692			12.4325	-8.64	27.6127	6.348			12.3987	-8.506	27.6297	6.187			12.4133	-9.411	27.6156	6.37			12.3996	-9.975	27.5988	8.146			12.4332	-9.974	27.5989	5.917
	12.3821	-7.108	27.5623	6.817			12.4492	-8.776	27.5961	6.474			12.4153	-8.649	27.6131	6.308			12.43	-9.548	27.5989	6.494			12.4162	-10.112	27.5822	8.267			12.4499	-10.114	27.5823	6.041
	12.3988	-7.249	27.5457	6.945			12.4659	-8.914	27.5794	6.603			12.432	-8.788	27.5965	6.428			12.4467	-9.684	27.5823	6.615			12.4329	-10.25	27.5655	8.386			12.4665	-10.251	27.5657	6.16
	12.4155	-7.388	27.5291	7.073			12.4826	-9.05	27.5628	6.727			12.4487	-8.927	27.5798	6.549			12.4634	-9.819	27.5657	6.733			12.4496	-10.385	27.5489	8.504			12.4832	-10.39	27.549	6.279
	12.4322	-7.524	27.5124	7.194			12.4992	-9.186	27.5462	6.847			12.4654	-9.065	27.5632	6.671			12.48	-9.954	27.549	6.852			12.4662	-10.517	27.5323	8.621			12.4999	-10.528	27.5291	6.431
	12.4488	-7.659	27.4958	7.311			12.5159	-9.32	27.5295	6.964			12.482	-9.202	27.5465	6.791			12.4967	-10.087	27.5324	6.972			12.4829	-10.65	27.5156	8.738			12.5165	-10.665	27.5124	6.558
	12.4655	-7.794	27.4792	7.431			12.5326	-9.454	27.5129	7.084			12.4987	-9.338	27.5299	6.91			12.5134	-10.22	27.5157	7.098			12.4996	-10.782	27.499	8.858			12.5332	-10.802	27.4958	6.678
	12.4822	-7.929	27.4625	7.555			12.5493	-9.586	27.4963	7.21			12.5153	-9.472	27.5132	7.031			12.5334	-10.382	27.4991	7.227			12.5162	-10.914	27.4823	8.982			12.5499	-10.936	27.4658	6.89
	12.4988	-8.066	27.4459	7.681			12.5659	-9.717	27.4796	7.337			12.532	-9.606	27.4966	7.152			12.5667	-10.641	27.4825	7.354			12.5329	-11.044	27.4657	9.102			12.5665	-11.069	27.4492	7.012
	12.5155	-8.202	27.4292	7.803			12.5826	-9.846	27.463	7.462			12.5487	-9.739	27.48	7.271			12.5834	-10.769	27.4658	7.479			12.5496	-11.174	27.4491	9.214			12.5832	-11.201	27.4325	7.131
	12.5322	-8.336	27.4126	7.919			12.5993	-9.977	27.4463	7.585			12.5654	-9.872	27.4633	7.389			12.6	-10.895	27.4492	7.602			12.5662	-11.302	27.4324	9.325			12.5999	-11.334	27.4126	7.271
	12.5488	-8.468	27.3959	8.031			12.6159	-10.106	27.4297	7.706			12.582	-10.003	27.4467	7.507			12.6167	-11.02	27.4325	7.719			12.5829	-11.428	27.4158	9.44			12.6166	-11.465	27.3959	7.39
	12.5655	-8.602	27.3793	8.142			12.6326	-10.234	27.4131	7.822			12.5987	-10.135	27.43	7.621			12.6334	-11.145	27.4126	7.854			12.5996	-11.553	27.3992	9.559			12.6332	-11.593	27.3793	7.51
	12.5822	-8.736	27.3627	8.254			12.6493	-10.363	27.3964	7.932			12.6154	-10.263	27.4134	7.734			12.6501	-11.269	27.3959	7.965			12.6162	-11.678	27.3825	9.679			12.6499	-11.72	27.346	7.737
	12.5989	-8.867	27.346	8.367			12.666	-10.491	27.3798	8.042			12.632	-10.391	27.3968	7.846			12.6667	-11.391	27.3793	8.076			12.6329	-11.802	27.3659	9.794			12.6666	-11.846	27.3294	7.849
	12.6155	-8.998	27.3294	8.481			12.6826	-10.618	27.3631	8.151			12.6487	-10.518	27.3801	7.958			12.6834	-11.513	27.3626	8.187			12.6496	-11.925	27.3492	9.903			12.6832	-11.971	27.3127	7.962
	12.6322	-9.13	27.3127	8.593			12.6993	-10.743	27.3465	8.263			12.6654	-10.645	27.3635	8.07			12.7001	-11.634	27.346	8.298			12.6662	-12.047	27.3326	10.009			12.6999	-12.096	27.2961	8.073
	12.6489	-9.261	27.2961	8.703			12.716	-10.867	27.3299	8.379			12.6821	-10.77	27.3468	8.18			12.7167	-11.754	27.3294	8.41			12.6829	-12.169	27.316	10.114			12.7166	-12.219	27.2795	8.183
	12.6655	-9.39	27.2795	8.815			12.7326	-10.991	27.3132	8.495			12.6987	-10.894	27.3302	8.29			12.7334	-11.872	27.3127	8.525			12.6996	-12.289	27.2993	10.219			12.7332	-12.342	27.2628	8.291
	12.6822	-9.519	27.2628	8.93			12.7493	-11.114	27.2966	8.61			12.7154	-11.019	27.3135	8.4			12.7501	-11.991	27.2961	8.642			12.7162	-12.409	27.2827	10.324			12.7499	-12.462	27.2462	8.398
	12.6989	-9.646	27.2462	9.046			12.766	-11.235	27.2799	8.72			12.7321	-11.144	27.2969	8.509			12.7668	-12.108	27.2794	8.76			12.7329	-12.528	27.266	10.428			12.7666	-12.582	27.2295	8.509
	12.7155	-9.772	27.2295	9.162			12.7827	-11.357	27.2633	8.827			12.7487	-11.267	27.2803	8.622			12.7834	-12.224	27.2628	8.877			12.7496	-12.647	27.2494	10.534			12.7833	-12.701	27.2129	8.618
	12.7322	-9.897	27.2129	9.276			12.7993	-11.478	27.2467	8.933			12.7654	-11.387	27.2636	8.737			12.8001	-12.338	27.2462	8.992			12.7662	-12.765	27.2327	10.642			12.7999	-12.819	27.1962	8.725
	12.7489	-10.024	27.1963	9.387			12.816	-11.6	27.23	9.044			12.7821	-11.508	27.247	8.852			12.8168	-12.449	27.2295	9.104			12.7829	-12.881	27.2161	10.752			12.8166	-12.937	27.1796	8.832
	12.7655	-10.15	27.1796	9.497			12.8327	-11.719	27.2134	9.156			12.7988	-11.63	27.2304	8.967			12.8334	-12.563	27.2129	9.214			12.7996	-12.996	27.1995	10.861			12.8333	-13.055	27.163	8.936
	12.7822	-10.273	27.163	9.607			12.8493	-11.837	27.1967	9.264			12.8154	-11.752	27.2137	9.08			12.8501	-12.676	27.1962	9.325			12.8163	-13.111	27.1828	10.97			12.8499	-13.171	27.1463	9.04
	12.7989	-10.394	27.1463	9.716			12.866	-11.956	27.1801	9.367			12.8321	-11.87	27.1971	9.19			12.8668	-12.788	27.1796	9.437			12.8329	-13.225	27.1629	11.099			12.8666	-13.285	27.1297	9.146
	12.8156	-10.515	27.1297	9.824			12.8827	-12.076	27.1635	9.472			12.8488	-11.988	27.1805	9.299			12.8834	-12.898	27.163	9.549			12.8496	-13.338	27.1462	11.205			12.8833	-13.399	27.113	9.252
	12.8322	-10.636	27.113	9.927			12.8994	-12.192	27.1468	9.576			12.8654	-12.106	27.1638	9.407			12.9001	-13.008	27.1463	9.658			12.8663	-13.45	27.1296	11.31			12.9	-13.512	27.0964	9.356
	12.8489	-10.756	27.0964	10.026			12.916	-12.308	27.1302	9.679			12.8821	-12.223	27.1472	9.513			12.9168	-13.118	27.1297	9.766			12.8829	-13.562	27.113	11.415			12.9166	-13.624	27.0797	9.459
	12.8656	-10.876	27.0798	10.123			12.9327	-12.424	27.1135	9.784			12.8988	-12.339	27.1305	9.618			12.9335	-13.225	27.1131	9.873			12.8996	-13.672	27.0963	11.518			12.9333	-13.735	27.0631	9.561
	12.8823	-10.996	27.0631	10.22			12.9494	-12.54	27.0969	9.89			12.9154	-12.454	27.1139	9.721			12.9501	-13.332	27.0964	9.979			12.9163	-13.78	27.0797	11.621			12.9499	-13.844	27.0465	9.662
	12.8989	-11.113	27.0465	10.32			12.966	-12.655	27.0802	9.994			12.9321	-12.57	27.0972	9.822			12.9668	-13.439	27.0798	10.083			12.933	-13.886	27.063	11.72			12.9666	-13.954	27.0298	9.763
	12.9156	-11.229	27.0298	10.425			12.9827	-12.768	27.0636	10.095			12.9488	-12.685	27.0806	9.92			12.9835	-13.544	27.0631	10.188			12.9496	-13.993	27.0464	11.815			12.9833	-14.063	27.0132	9.864
	12.9323	-11.346	27.0132	10.532			12.9994	-12.88	27.047	10.197			12.9655	-12.799	27.064	10.017			13.0001	-13.648	27.0465	10.293			12.9663	-14.099	27.0297	11.909			13	-14.171	26.9965	9.962
	12.9489	-11.462	26.9965	10.638			13.0161	-12.992	27.0303	10.299			12.9821	-12.911	27.0473	10.113			13.0168	-13.753	27.0298	10.396			12.983	-14.204	27.0131	12.002			13.0167	-14.277	26.9799	10.058
	12.9656	-11.576	26.9799	10.741			13.0327	-13.105	27.0137	10.399			12.9988	-13.022	27.0307	10.209			13.0335	-13.856	27.0132	10.496			12.9997	-14.307	26.9964	12.095			13.0333	-14.383	26.9632	10.157
	12.9823	-11.688	26.9632	10.838			13.0494	-13.217	26.997	10.499			13.0155	-13.134	27.014	10.305			13.0502	-13.959	26.9965	10.591			13.0163	-14.409	26.9798	12.187			13.05	-14.488	26.9466	10.256
	12.999	-11.802	26.9466	10.932			13.0661	-13.326	26.9804	10.6			13.0321	-13.247	26.9974	10.401			13.0668	-14.061	26.9799	10.685			13.033	-14.509	26.9631	12.28			13.0667	-14.593	26.9299	10.354
	13.0156	-11.916	26.9299	11.026			13.0827	-13.434	26.9637	10.698			13.0488	-13.357	26.9808	10.5			13.0835	-14.162	26.9632	10.779			13.0497	-14.608	26.9465	12.373			13.0833	-14.695	26.9133	10.452
	13.0323	-12.028	26.9133	11.122			13.0994	-13.542	26.9471	10.792			13.0655	-13.466	26.9641	10.603			13.1002	-14.262	26.9466	10.873			13.0664	-14.708	26.9299	12.469			13.1	-14.796	26.8967	10.55
	13.049	-12.138	26.8967	11.221			13.1161	-13.649	26.9305	10.886			13.0822	-13.577	26.9475	10.707			13.1168	-14.361	26.93	10.967			13.083	-14.805	26.9132	12.569			13.1167	-14.897	26.88	10.649
	13.0656	-12.249	26.88	11.323			13.1327	-13.757	26.9138	10.982			13.0988	-13.687	26.9308	10.811			13.1335	-14.462	26.9133	11.061			13.0997	-14.901	26.8966	12.669			13.1334	-14.998	26.8634	10.744
	13.0823	-12.361	26.8634	11.424			13.1494	-13.863	26.8972	11.078			13.1155	-13.796	26.9142	10.912			13.1502	-14.56	26.8967	11.154			13.1164	-14.996	26.8799	12.767			13.15	-15.098	26.8467	10.835
	13.099	-12.472	26.8467	11.521			13.1661	-13.969	26.8805	11.172			13.1322	-13.902	26.8975	11.012			13.1669	-14.657	26.88	11.248			13.1331	-15.092	26.8633	12.864			13.1667	-15.198	26.8301	10.925
	13.1156	-12.581	26.8301	11.613			13.1828	-14.075	26.8639	11.268			13.1488	-14.009	26.8809	11.11			13.1835	-14.753	26.8634	11.343			13.1497	-15.187	26.8467	12.959			13.1834	-15.297	26.8134	11.016
	13.1323	-12.689	26.8134	11.704			13.1994	-14.18	26.8472	11.365			13.1655	-14.115	26.8643	11.209			13.2002	-14.85	26.8467	11.442			13.1664	-15.281	26.83	13.053			13.2001	-15.392	26.7968	11.109
	13.149	-12.796	26.7968	11.799			13.2161	-14.285	26.8306	11.458			13.1822	-14.221	26.8476	11.308			13.2169	-14.946	26.8301	11.542			13.1831	-15.374	26.8134	13.146			13.2167	-15.487	26.7801	11.201
	13.1657	-12.902	26.7801	11.892			13.2328	-14.391	26.8139	11.547			13.1988	-14.326	26.831	11.407			13.2335	-15.041	26.8134	11.641			13.1998	-15.468	26.7967	13.234			13.2334	-15.582	26.7635	11.291
	13.1823	-13.009	26.7635	11.983			13.2494	-14.495	26.7973	11.639			13.2155	-14.429	26.8144	11.505			13.2502	-15.135	26.7968	11.736			13.2164	-15.561	26.7801	13.319			13.2501	-15.675	26.7468	11.379
	13.199	-13.115	26.7468	12.071			13.2661	-14.598	26.7807	11.734			13.2322	-14.531	26.7977	11.601			13.2669	-15.227	26.7801	11.827			13.2331	-15.653	26.7634	13.402			13.2667	-15.767	26.7302	11.471
	13.2157	-13.22	26.7302	12.16			13.2828	-14.701	26.764	11.826			13.2488	-14.631	26.7811	11.695			13.2835	-15.319	26.7635	11.915			13.2498	-15.743	26.7468	13.486			13.2834	-15.858	26.7136	11.564
	13.2323	-13.325	26.7136	12.252			13.2994	-14.802	26.7474	11.914			13.2655	-14.73	26.7644	11.787			13.3002	-15.411	26.7468	12.001			13.2665	-15.832	26.7301	13.57			13.3001	-15.948	26.6969	11.656
	13.249	-13.429	26.6969	12.346			13.3161	-14.904	26.7307	12.003			13.2821	-14.83	26.7478	11.877			13.3169	-15.504	26.7302	12.088			13.2831	-15.92	26.7135	13.653			13.3168	-16.037	26.6803	11.742
	13.2657	-13.533	26.6803	12.44			13.3328	-15.007	26.7141	12.095			13.2988	-14.931	26.7311	11.963			13.3336	-15.596	26.7136	12.178			13.2998	-16.007	26.6968	13.736			13.3334	-16.124	26.6636	11.826
	13.2824	-13.635	26.6636	12.532			13.3494	-15.108	26.6974	12.187			13.3155	-15.032	26.7145	12.047			13.3502	-15.686	26.6969	12.27			13.3165	-16.095	26.6802	13.822			13.3501	-16.211	26.647	11.912
	13.299	-13.737	26.647	12.619			13.3661	-15.209	26.6808	12.275			13.3322	-15.132	26.6978	12.131			13.3669	-15.776	26.6803	12.363			13.3331	-16.181	26.6635	13.912			13.3667	-16.298	26.6303	12.002
	13.3157	-13.84	26.6303	12.703			13.3828	-15.307	26.6641	12.359			13.3488	-15.232	26.6812	12.216			13.3836	-15.865	26.6636	12.452			13.3498	-16.267	26.6469	14.004			13.3834	-16.383	26.6137	12.093
	13.3324	-13.943	26.6136	12.785			13.3995	-15.406	26.6475	12.443			13.3655	-15.33	26.6645	12.301			13.4002	-15.954	26.647	12.536			13.3665	-16.352	26.6303	14.095			13.4001	-16.468	26.597	12.182
	13.349	-14.045	26.597	12.867			13.4161	-15.505	26.6308	12.529			13.3822	-15.429	26.6479	12.386			13.4169	-16.043	26.6303	12.619			13.3832	-16.435	26.6136	14.183			13.4168	-16.551	26.5804	12.267
	13.3657	-14.146	26.5804	12.95			13.4328	-15.603	26.6142	12.618			13.3988	-15.529	26.6312	12.471			13.4336	-16.131	26.6136	12.705			13.3998	-16.517	26.597	14.271			13.4334	-16.635	26.5637	12.348
	13.3824	-14.247	26.5637	13.037			13.4495	-15.7	26.5975	12.707			13.4155	-15.627	26.6146	12.556			13.4503	-16.22	26.597	12.79			13.4165	-16.599	26.5803	14.357			13.4501	-16.718	26.5471	12.429
	13.3991	-14.347	26.5471	13.126			13.4661	-15.797	26.5809	12.792			13.4322	-15.725	26.5979	12.642			13.4669	-16.308	26.5804	12.875			13.4332	-16.68	26.5637	14.442			13.4668	-16.802	26.5304	12.514
	13.4157	-14.447	26.5304	13.215			13.4828	-15.895	26.5642	12.873			13.4488	-15.823	26.5813	12.727			13.4836	-16.394	26.5637	12.962			13.4498	-16.762	26.547	14.528			13.4834	-16.884	26.5138	12.601
	13.4324	-14.546	26.5138	13.304			13.4995	-15.991	26.5476	12.953			13.4655	-15.921	26.5646	12.81			13.5003	-16.48	26.5471	13.05			13.4665	-16.843	26.5304	14.614			13.5001	-16.965	26.4971	12.69
	13.4491	-14.646	26.4971	13.391			13.5161	-16.087	26.531	13.035			13.4822	-16.019	26.548	12.892			13.5169	-16.566	26.5304	13.134			13.4832	-16.924	26.5138	14.698			13.5168	-17.047	26.4805	12.776
	13.4657	-14.744	26.4805	13.478			13.5328	-16.182	26.5143	13.122			13.4988	-16.115	26.5313	12.973			13.5336	-16.652	26.5138	13.215			13.4999	-17.004	26.4971	14.781			13.5335	-17.13	26.4472	12.936
	13.4824	-14.842	26.4638	13.563			13.5495	-16.276	26.4977	13.21			13.5155	-16.211	26.5147	13.055			13.5669	-16.82	26.4971	13.295			13.5165	-17.081	26.4805	14.865			13.5501	-17.21	26.4305	13.013
	13.4991	-14.938	26.4306	13.731			13.5662	-16.37	26.481	13.298			13.5322	-16.306	26.498	13.135			13.5836	-16.903	26.4805	13.375			13.5332	-17.159	26.4638	14.948			13.5668	-17.29	26.4139	13.091
	13.5157	-15.034	26.4139	13.814			13.5828	-16.463	26.4644	13.383			13.5489	-16.401	26.4814	13.215			13.6003	-16.987	26.4638	13.458			13.5499	-17.237	26.4472	15.03			13.5835	-17.368	26.3972	13.17
	13.5324	-15.129	26.3973	13.897			13.5995	-16.556	26.4311	13.538			13.5655	-16.497	26.4647	13.296			13.6169	-17.071	26.4305	13.625			13.5665	-17.314	26.4305	15.109			13.6001	-17.447	26.3806	13.252
	13.5491	-15.225	26.3806	13.98			13.6162	-16.648	26.4144	13.612			13.5822	-16.591	26.4481	13.376			13.6336	-17.152	26.4139	13.708			13.5832	-17.39	26.4139	15.185			13.6168	-17.526	26.3639	13.337
	13.5657	-15.32	26.364	14.063			13.6328	-16.739	26.3977	13.687			13.5989	-16.684	26.4314	13.454			13.6503	-17.233	26.3972	13.788			13.5999	-17.468	26.3972	15.259			13.6335	-17.603	26.3473	13.422
	13.5824	-15.414	26.3473	14.145			13.6495	-16.83	26.3811	13.763			13.6156	-16.778	26.4148	13.532			13.667	-17.314	26.3806	13.869			13.6166	-17.545	26.3806	15.332			13.6501	-17.679	26.3306	13.504
	13.5991	-15.509	26.3307	14.226			13.6662	-16.921	26.3645	13.843			13.6322	-16.87	26.3981	13.609			13.6836	-17.395	26.3639	13.949			13.6332	-17.62	26.3639	15.406			13.6668	-17.755	26.314	13.583
	13.6158	-15.603	26.314	14.306			13.6828	-17.011	26.3478	13.926			13.6489	-16.963	26.3815	13.685			13.7003	-17.477	26.3473	14.027			13.6499	-17.695	26.3473	15.48			13.6835	-17.831	26.2973	13.656
	13.6324	-15.697	26.2974	14.381			13.6995	-17.1	26.3312	14.009			13.6656	-17.055	26.3648	13.762			13.717	-17.558	26.3306	14.103			13.6666	-17.771	26.3306	15.553			13.7001	-17.906	26.2807	13.728
	13.6491	-15.791	26.2807	14.454			13.7162	-17.189	26.3145	14.091			13.6822	-17.145	26.3482	13.839			13.7336	-17.638	26.314	14.178			13.6832	-17.845	26.314	15.625			13.7168	-17.98	26.264	13.8
	13.6658	-15.883	26.2641	14.526			13.7328	-17.277	26.2979	14.173			13.6989	-17.235	26.3315	13.916			13.7503	-17.717	26.2973	14.255			13.6999	-17.919	26.2973	15.698			13.7335	-18.054	26.2474	13.871
	13.6824	-15.974	26.2474	14.598			13.7495	-17.366	26.2812	14.254			13.7156	-17.323	26.3149	13.991			13.767	-17.796	26.2807	14.331			13.7166	-17.994	26.2807	15.772			13.7501	-18.127	26.2307	13.942
	13.6991	-16.064	26.2308	14.673			13.7662	-17.454	26.2646	14.333			13.7322	-17.41	26.2982	14.066			13.7836	-17.874	26.264	14.407			13.7332	-18.068	26.264	15.845			13.7668	-18.201	26.2141	14.015
	13.7158	-16.155	26.2141	14.752			13.7829	-17.541	26.2479	14.41			13.7489	-17.497	26.2816	14.14			13.8003	-17.952	26.2474	14.484			13.7499	-18.142	26.2474	15.917			13.7835	-18.275	26.1974	14.092
	13.7324	-16.246	26.1974	14.832			13.7995	-17.628	26.2313	14.484			13.7656	-17.584	26.2649	14.214			13.817	-18.031	26.2307	14.562			13.7666	-18.215	26.2307	15.988			13.8001	-18.348	26.1808	14.172
	13.7491	-16.336	26.1808	14.908			13.8162	-17.716	26.2146	14.555			13.7822	-17.672	26.2483	14.289			13.8337	-18.109	26.2141	14.639			13.7833	-18.288	26.2141	16.058			13.8168	-18.42	26.1641	14.253
	13.7658	-16.426	26.1641	14.98			13.8329	-17.803	26.198	14.626			13.7989	-17.758	26.2316	14.362			13.8503	-18.185	26.1974	14.715			13.7999	-18.36	26.1974	16.128			13.8335	-18.491	26.1475	14.332
	13.7825	-16.516	26.1475	15.054			13.8495	-17.888	26.1813	14.696			13.8156	-17.843	26.215	14.435			13.867	-18.262	26.1808	14.788			13.8166	-18.433	26.1807	16.199			13.8501	-18.563	26.1308	14.409
	13.7991	-16.605	26.1308	15.13			13.8662	-17.974	26.1647	14.767			13.8323	-17.93	26.1983	14.507			13.8837	-18.338	26.1641	14.862			13.8333	-18.505	26.1641	16.27			13.8668	-18.634	26.1142	14.484
	13.8158	-16.693	26.1142	15.205			13.8829	-18.058	26.148	14.836			13.8489	-18.016	26.1817	14.578			13.9003	-18.413	26.1475	14.935			13.8499	-18.576	26.1474	16.342			13.8835	-18.705	26.0976	14.558
	13.8325	-16.78	26.0975	15.276			13.8995	-18.144	26.1314	14.904			13.8656	-18.1	26.165	14.65			13.917	-18.489	26.1308	15.009			13.8666	-18.647	26.1308	16.413			13.9002	-18.774	26.0809	14.632
	13.8491	-16.868	26.0809	15.348			13.9162	-18.228	26.1147	14.973			13.8823	-18.183	26.1484	14.721			13.9337	-18.564	26.1142	15.082			13.8833	-18.718	26.1141	16.487			13.9168	-18.843	26.0643	14.707
	13.8658	-16.954	26.0642	15.421			13.9329	-18.309	26.0981	15.043			13.8989	-18.267	26.1317	14.792			13.9504	-18.639	26.0975	15.156			13.8999	-18.787	26.0975	16.561			13.9335	-18.913	26.0476	14.781
	13.8825	-17.04	26.0476	15.492			13.9496	-18.391	26.0814	15.113			13.9156	-18.35	26.1151	14.864			13.967	-18.713	26.0809	15.229			13.9166	-18.857	26.0808	16.633			13.9502	-18.981	26.031	14.855
	13.8991	-17.126	26.0309	15.563			13.9662	-18.472	26.0648	15.182			13.9323	-18.432	26.0984	14.935			13.9837	-18.787	26.0642	15.3			13.9333	-18.927	26.0642	16.701			13.9668	-19.049	26.0143	14.929
	13.9158	-17.211	26.0143	15.635			13.9829	-18.554	26.0481	15.251			13.949	-18.515	26.0818	15.005			14.0004	-18.861	26.0476	15.371			13.9499	-18.995	26.0475	16.767			13.9835	-19.117	25.9977	15.003
	13.9325	-17.294	25.9976	15.707			13.9996	-18.636	26.0314	15.32			13.9656	-18.598	26.0651	15.074			14.017	-18.934	26.0309	15.443			13.9666	-19.063	26.0309	16.831			14.0002	-19.185	25.981	15.076
	13.9491	-17.377	25.981	15.778			14.0162	-18.717	26.0148	15.388			13.9823	-18.68	26.0485	15.143			14.0337	-19.007	26.0143	15.514			13.9833	-19.131	26.0142	16.896			14.0168	-19.252	25.9644	15.147
	13.9658	-17.46	25.9643	15.848			14.0329	-18.799	25.9981	15.455			13.999	-18.759	26.0318	15.213			14.0504	-19.08	25.9976	15.584			14	-19.199	25.9976	16.961			14.0335	-19.319	25.9477	15.214
	13.9825	-17.543	25.9477	15.917			14.0496	-18.879	25.9815	15.525			14.0157	-18.84	26.0152	15.281			14.067	-19.153	25.981	15.654			14.0166	-19.266	25.9809	17.025			14.0502	-19.386	25.9311	15.279
	13.9991	-17.627	25.931	15.984			14.0662	-18.96	25.9649	15.597			14.0323	-18.92	25.9985	15.348			14.0837	-19.227	25.9643	15.724			14.0333	-19.333	25.9643	17.091			14.0669	-19.452	25.9144	15.343
	14.0158	-17.711	25.9144	16.05			14.0829	-19.038	25.9482	15.671			14.049	-19	25.9819	15.416			14.1004	-19.3	25.9477	15.792			14.05	-19.401	25.9476	17.16			14.0835	-19.519	25.8978	15.406
	14.0325	-17.793	25.8977	16.116			14.0996	-19.117	25.9316	15.744			14.0657	-19.08	25.9652	15.484			14.117	-19.373	25.931	15.858			14.0666	-19.468	25.931	17.23			14.1002	-19.586	25.8811	15.47
	14.0491	-17.874	25.8811	16.183			14.1162	-19.197	25.9149	15.816			14.0823	-19.159	25.9486	15.552			14.1337	-19.443	25.9143	15.925			14.0833	-19.536	25.9143	17.3			14.1169	-19.652	25.8645	15.533
	14.0658	-17.953	25.8644	16.25			14.1329	-19.275	25.8983	15.888			14.099	-19.237	25.9319	15.619			14.1504	-19.513	25.8977	15.99			14.1	-19.603	25.8977	17.369			14.1335	-19.717	25.8478	15.598
	14.0825	-18.034	25.8478	16.318			14.1496	-19.353	25.8816	15.958			14.1157	-19.315	25.9153	15.686			14.167	-19.583	25.881	16.057			14.1166	-19.669	25.881	17.436			14.1502	-19.781	25.8312	15.664
	14.0991	-18.115	25.8311	16.384			14.1662	-19.43	25.865	16.023			14.1324	-19.391	25.8986	15.751			14.1837	-19.653	25.8644	16.125			14.1333	-19.736	25.8644	17.499			14.1669	-19.844	25.8145	15.732
	14.1158	-18.196	25.8145	16.449			14.1829	-19.507	25.8483	16.088			14.149	-19.469	25.8819	15.817			14.2004	-19.723	25.8477	16.192			14.15	-19.802	25.8477	17.561			14.1836	-19.908	25.7979	15.802
	14.1325	-18.275	25.7978	16.513			14.1996	-19.585	25.8317	16.151			14.1657	-19.547	25.8653	15.884			14.2171	-19.792	25.8311	16.257			14.1667	-19.868	25.8311	17.623			14.2002	-19.971	25.7812	15.873
	14.1492	-18.355	25.7811	16.576			14.2163	-19.662	25.815	16.215			14.1824	-19.624	25.8487	15.955			14.2337	-19.862	25.8144	16.322			14.1833	-19.933	25.8144	17.688			14.2169	-20.033	25.7646	15.942
	14.1658	-18.435	25.7645	16.642			14.2329	-19.737	25.7984	16.281			14.199	-19.701	25.832	16.028			14.2504	-19.932	25.7978	16.389			14.2	-19.997	25.7978	17.753			14.2335	-20.093	25.7479	16.009
	14.1825	-18.514	25.7478	16.708			14.2496	-19.813	25.7817	16.351			14.2157	-19.777	25.8154	16.102			14.2671	-20.001	25.7811	16.454			14.2167	-20.061	25.7811	17.82			14.2502	-20.153	25.7312	16.072
	14.1991	-18.592	25.7312	16.774			14.2663	-19.889	25.7651	16.421			14.2324	-19.852	25.7987	16.174			14.2837	-20.07	25.7645	16.517			14.2333	-20.124	25.7645	17.883			14.2669	-20.214	25.7146	16.132
	14.2158	-18.67	25.7145	16.84			14.2829	-19.964	25.7484	16.488			14.249	-19.926	25.7821	16.245			14.3004	-20.138	25.7478	16.58			14.25	-20.188	25.7478	17.944			14.2835	-20.275	25.6979	16.19
	14.2325	-18.749	25.6979	16.904			14.2996	-20.039	25.7318	16.552			14.2657	-20	25.7654	16.315			14.3171	-20.207	25.7312	16.645			14.2667	-20.252	25.7312	18.004			14.3002	-20.335	25.6813	16.25
	14.2492	-18.828	25.6812	16.967			14.3163	-20.114	25.7151	16.613			14.2824	-20.075	25.7488	16.384			14.3337	-20.276	25.7145	16.712			14.2833	-20.317	25.7145	18.067			14.3169	-20.395	25.6646	16.313
	14.2658	-18.906	25.6646	17.03			14.3329	-20.188	25.6985	16.673			14.299	-20.147	25.7322	16.453			14.3504	-20.345	25.6979	16.776			14.3	-20.38	25.6979	18.131			14.3336	-20.453	25.648	16.378
	14.2825	-18.984	25.6479	17.092			14.3496	-20.261	25.6818	16.735			14.3157	-20.22	25.7155	16.522			14.3671	-20.412	25.6812	16.837			14.3167	-20.444	25.6812	18.194			14.3502	-20.512	25.6313	16.442
	14.2992	-19.061	25.6313	17.152			14.3663	-20.336	25.6652	16.801			14.3324	-20.293	25.6989	16.59			14.3837	-20.478	25.6645	16.895			14.3333	-20.507	25.6646	18.255			14.3669	-20.573	25.6147	16.502
	14.3158	-19.138	25.6146	17.211			14.3829	-20.409	25.6485	16.867			14.3491	-20.366	25.6822	16.658			14.4004	-20.544	25.6479	16.953			14.35	-20.571	25.6479	18.315			14.3836	-20.633	25.598	16.56
	14.3325	-19.214	25.598	17.27			14.3996	-20.481	25.6319	16.931			14.3657	-20.438	25.6656	16.721			14.4171	-20.611	25.6313	17.011			14.3667	-20.633	25.6313	18.378			14.4002	-20.692	25.5814	16.619
	14.3492	-19.29	25.5813	17.331			14.4163	-20.553	25.6152	16.991			14.3824	-20.511	25.6489	16.782			14.4337	-20.677	25.6146	17.073			14.3833	-20.695	25.6146	18.442			14.4169	-20.751	25.5647	16.68
	14.3658	-19.365	25.5647	17.393			14.4329	-20.625	25.5986	17.049			14.3991	-20.583	25.6323	16.841			14.4504	-20.744	25.598	17.138			14.4	-20.757	25.598	18.504			14.4336	-20.81	25.5481	16.742
	14.3825	-19.44	25.548	17.453			14.4496	-20.698	25.5819	17.109			14.4157	-20.655	25.6156	16.899			14.4671	-20.81	25.5813	17.204			14.4167	-20.818	25.5813	18.564			14.4503	-20.87	25.5314	16.801
	14.3992	-19.515	25.5313	17.513			14.4663	-20.769	25.5653	17.172			14.4324	-20.725	25.599	16.96			14.4838	-20.877	25.5647	17.269			14.4333	-20.879	25.5647	18.625			14.4669	-20.93	25.5148	16.86
	14.4158	-19.59	25.5147	17.572			14.483	-20.84	25.5486	17.234			14.4491	-20.796	25.5823	17.025			14.5004	-20.943	25.548	17.333			14.45	-20.939	25.548	18.687			14.4836	-20.989	25.4981	16.92
	14.4325	-19.664	25.498	17.631			14.4996	-20.91	25.5319	17.294			14.4657	-20.867	25.5657	17.092			14.5171	-21.008	25.5313	17.395			14.4667	-21	25.5314	18.748			14.5003	-21.048	25.4815	16.98
	14.4492	-19.739	25.4814	17.69			14.5163	-20.98	25.5153	17.35			14.4824	-20.936	25.549	17.159			14.5338	-21.073	25.5147	17.456			14.4833	-21.06	25.5147	18.806			14.5169	-21.106	25.4648	17.037
	14.4658	-19.812	25.4647	17.748			14.533	-21.052	25.4987	17.407			14.4991	-21.006	25.5324	17.225			14.5504	-21.138	25.498	17.517			14.5	-21.121	25.4981	18.865			14.5336	-21.164	25.4481	17.092
	14.4825	-19.885	25.4481	17.806			14.5496	-21.123	25.482	17.466			14.5157	-21.075	25.5157	17.286			14.5671	-21.202	25.4814	17.577			14.5167	-21.181	25.4814	18.927			14.5503	-21.221	25.4315	17.148
	14.4992	-19.957	25.4314	17.863			14.5663	-21.194	25.4653	17.527			14.5324	-21.144	25.4991	17.344			14.5838	-21.266	25.4647	17.635			14.5334	-21.241	25.4648	18.986			14.5669	-21.279	25.4149	17.206
	14.5159	-20.029	25.4148	17.922			14.583	-21.265	25.4487	17.587			14.5491	-21.214	25.4824	17.404			14.6004	-21.33	25.4481	17.691			14.55	-21.301	25.4481	19.044			14.5836	-21.336	25.3982	17.263
	14.5325	-20.099	25.3981	17.98			14.5997	-21.334	25.432	17.644			14.5657	-21.282	25.4658	17.467			14.6171	-21.394	25.4314	17.744			14.5667	-21.362	25.4315	19.103			14.6003	-21.392	25.3815	17.318
	14.5492	-20.17	25.3815	18.037			14.6163	-21.405	25.4154	17.702			14.5824	-21.35	25.4491	17.53			14.6338	-21.457	25.4148	17.798			14.5834	-21.422	25.4148	19.163			14.6169	-21.449	25.3649	17.375
	14.5658	-20.24	25.3648	18.092			14.633	-21.474	25.3987	17.76			14.5991	-21.417	25.4325	17.59			14.6504	-21.52	25.3981	17.855			14.6	-21.484	25.3982	19.22			14.6336	-21.505	25.3482	17.433
	14.5825	-20.312	25.3481	18.148			14.6497	-21.543	25.3821	17.817			14.6157	-21.485	25.4158	17.648			14.6671	-21.583	25.3815	17.914			14.6167	-21.545	25.3815	19.275			14.6503	-21.56	25.3316	17.492
	14.5992	-20.383	25.3315	18.205			14.6663	-21.611	25.3654	17.872			14.6324	-21.552	25.3992	17.708			14.6838	-21.646	25.3648	17.973			14.6334	-21.606	25.3649	19.331			14.6669	-21.616	25.3149	17.548
	14.6159	-20.454	25.3148	18.262			14.683	-21.678	25.3488	17.926			14.6491	-21.62	25.3825	17.77			14.7005	-21.709	25.3482	18.028			14.65	-21.664	25.3482	19.386			14.6836	-21.672	25.2983	17.602
	14.6325	-20.524	25.2982	18.319			14.6997	-21.744	25.3321	17.983			14.6657	-21.687	25.3659	17.83			14.7171	-21.77	25.3315	18.082			14.6667	-21.723	25.3316	19.44			14.7003	-21.728	25.2816	17.653
	14.6492	-20.592	25.2815	18.378			14.7163	-21.81	25.3155	18.041			14.6824	-21.754	25.3492	17.888			14.7338	-21.832	25.3148	18.139			14.6834	-21.781	25.3149	19.496			14.7169	-21.784	25.265	17.704
	14.6659	-20.661	25.2649	18.436			14.733	-21.875	25.2988	18.096			14.6991	-21.821	25.3326	17.946			14.7505	-21.894	25.2982	18.194			14.7	-21.839	25.2982	19.553			14.7336	-21.839	25.2483	17.758
	14.6825	-20.73	25.2482	18.493			14.7497	-21.94	25.2822	18.149			14.7157	-21.886	25.3159	18.005			14.7671	-21.956	25.2815	18.247			14.7167	-21.898	25.2816	19.609			14.7503	-21.894	25.2317	17.813
	14.6992	-20.796	25.2316	18.551			14.7663	-22.005	25.2655	18.203			14.7324	-21.953	25.2993	18.063			14.7838	-22.017	25.2649	18.3			14.7334	-21.957	25.2649	19.663			14.7669	-21.948	25.215	17.869
	14.7159	-20.863	25.2149	18.608			14.783	-22.068	25.2489	18.257			14.7491	-22.019	25.2826	18.118			14.8005	-22.079	25.2482	18.355			14.75	-22.015	25.2483	19.718			14.7836	-22.003	25.1983	17.923
	14.7325	-20.93	25.1983	18.665			14.7997	-22.131	25.2322	18.31			14.7657	-22.084	25.266	18.173			14.8171	-22.139	25.2316	18.409			14.7667	-22.071	25.2316	19.773			14.8003	-22.058	25.1817	17.974
	14.7492	-20.997	25.1816	18.722			14.8163	-22.193	25.2156	18.364			14.7824	-22.149	25.2493	18.229			14.8338	-22.199	25.2149	18.46			14.7834	-22.128	25.215	19.827			14.8169	-22.112	25.165	18.022
	14.7659	-21.064	25.165	18.778			14.833	-22.255	25.1989	18.419			14.7991	-22.214	25.2327	18.284			14.8505	-22.259	25.1983	18.512			14.8001	-22.184	25.1983	19.879			14.8336	-22.166	25.1484	18.071
	14.7826	-21.131	25.1483	18.833			14.8497	-22.317	25.1822	18.473			14.8157	-22.278	25.216	18.337			14.8671	-22.319	25.1816	18.565			14.8167	-22.239	25.1817	19.931			14.8503	-22.22	25.1317	18.122
	14.7992	-21.198	25.1317	18.886			14.8664	-22.38	25.1656	18.526			14.8324	-22.342	25.1994	18.391			14.8838	-22.378	25.165	18.62			14.8334	-22.295	25.165	19.985			14.8669	-22.274	25.1151	18.175
	14.8159	-21.264	25.115	18.935			14.883	-22.443	25.1489	18.578			14.8491	-22.407	25.1827	18.446			14.9005	-22.437	25.1483	18.673			14.85	-22.352	25.1484	20.038			14.8836	-22.327	25.0984	18.229
	14.8326	-21.33	25.0983	18.983			14.8997	-22.505	25.1323	18.63			14.8658	-22.471	25.1661	18.499			14.9171	-22.495	25.1316	18.724			14.8667	-22.407	25.1317	20.088			14.9003	-22.381	25.0818	18.282
	14.8492	-21.395	25.0817	19.032			14.9163	-22.568	25.1156	18.681			14.8824	-22.536	25.1494	18.551			14.9338	-22.553	25.115	18.774			14.8834	-22.462	25.1151	20.137			14.9169	-22.436	25.0651	18.333
	14.8659	-21.462	25.065	19.083			14.933	-22.63	25.099	18.732			14.8991	-22.6	25.1328	18.603			14.9505	-22.611	25.0983	18.826			14.9001	-22.516	25.0984	20.186			14.9336	-22.489	25.0484	18.381
	14.8826	-21.528	25.0484	19.136			14.9497	-22.693	25.0823	18.783			14.9157	-22.664	25.1161	18.656			14.9672	-22.668	25.0817	18.88			14.9167	-22.57	25.0817	20.237			14.9503	-22.542	25.0318	18.428
	14.8992	-21.593	25.0317	19.189			14.9664	-22.754	25.0657	18.834			14.9324	-22.728	25.0995	18.706			14.9838	-22.726	25.065	18.931			14.9334	-22.624	25.0651	20.289			14.9669	-22.596	25.0151	18.475
	14.9159	-21.657	25.0151	19.239			14.983	-22.815	25.049	18.885			14.9491	-22.791	25.0828	18.755			15.0005	-22.784	25.0484	18.981			14.95	-22.678	25.0484	20.34			14.9836	-22.65	24.9985	18.522
	14.9326	-21.72	24.9984	19.287			14.9997	-22.876	25.0324	18.935			14.9658	-22.854	25.0662	18.806			15.0172	-22.84	25.0317	19.03			14.9667	-22.732	25.0318	20.388			15.0003	-22.704	24.9818	18.571
	14.9492	-21.783	24.9817	19.334			15.0163	-22.936	25.0157	18.984			14.9824	-22.916	25.0495	18.858			15.0338	-22.896	25.015	19.081			14.9834	-22.786	25.0151	20.435			15.0169	-22.756	24.9652	18.622
	14.9659	-21.846	24.9651	19.381			15.033	-22.996	24.9991	19.034			14.9991	-22.978	25.0328	18.91			15.0505	-22.953	24.9984	19.133			15.0001	-22.84	24.9985	20.482			15.0336	-22.809	24.9485	18.673
	14.9826	-21.909	24.9484	19.432			15.0497	-23.055	24.9824	19.084			15.0158	-23.039	25.0162	18.959			15.0672	-23.01	24.9817	19.184			15.0167	-22.893	24.9818	20.532			15.0503	-22.863	24.9319	18.723
	14.9992	-21.973	24.9318	19.483			15.0663	-23.115	24.9657	19.133			15.0324	-23.1	24.9995	19.007			15.0838	-23.066	24.9651	19.232			15.0334	-22.947	24.9652	20.583			15.0669	-22.917	24.9152	18.773
	15.0159	-22.036	24.9151	19.536			15.083	-23.175	24.9491	19.182			15.0491	-23.161	24.9829	19.056			15.1005	-23.122	24.9484	19.277			15.0501	-23	24.9485	20.635			15.0836	-22.97	24.8986	18.823
	15.0326	-22.098	24.8985	19.588			15.0997	-23.235	24.9324	19.23			15.0658	-23.221	24.9662	19.106			15.1172	-23.178	24.9318	19.323			15.0667	-23.052	24.9319	20.686			15.1003	-23.023	24.8819	18.873
	15.0493	-22.16	24.8818	19.637			15.1164	-23.295	24.9158	19.277			15.0824	-23.282	24.9496	19.157			15.1338	-23.232	24.9151	19.37			15.0834	-23.105	24.9152	20.738			15.1169	-23.075	24.8652	18.92
	15.0659	-22.221	24.8651	19.684			15.133	-23.355	24.8991	19.323			15.0991	-23.342	24.9329	19.204			15.1505	-23.287	24.8985	19.42			15.1001	-23.159	24.8986	20.788			15.1336	-23.128	24.8486	18.965
	15.0826	-22.281	24.8485	19.729			15.1497	-23.415	24.8825	19.369			15.1158	-23.402	24.9163	19.25			15.1672	-23.342	24.8818	19.471			15.1167	-23.212	24.8819	20.838			15.1503	-23.181	24.8319	19.008
	15.0992	-22.342	24.8318	19.775			15.1664	-23.474	24.8658	19.417			15.1324	-23.461	24.8996	19.296			15.1838	-23.396	24.8652	19.521			15.1334	-23.264	24.8652	20.886			15.167	-23.232	24.8152	19.051
	15.1159	-22.403	24.8152	19.823			15.183	-23.534	24.8492	19.465			15.1491	-23.519	24.883	19.344			15.2005	-23.449	24.8485	19.571			15.1501	-23.317	24.8486	20.931			15.1836	-23.283	24.7986	19.095
	15.1326	-22.465	24.7985	19.873			15.1997	-23.592	24.8325	19.513			15.1658	-23.578	24.8663	19.392			15.2172	-23.502	24.8318	19.62			15.1667	-23.369	24.8319	20.975			15.2003	-23.333	24.7819	19.138
	15.1493	-22.525	24.7819	19.923			15.2164	-23.651	24.8158	19.562			15.1824	-23.635	24.8496	19.438			15.2339	-23.556	24.8152	19.667			15.1834	-23.421	24.8153	21.018			15.217	-23.382	24.7653	19.182
	15.1659	-22.585	24.7652	19.971			15.233	-23.71	24.7992	19.61			15.1991	-23.693	24.833	19.481			15.2505	-23.61	24.7985	19.71			15.2001	-23.473	24.7986	21.06			15.2336	-23.432	24.7486	19.228
	15.1826	-22.644	24.7486	20.016			15.2497	-23.768	24.7825	19.657			15.2158	-23.751	24.8163	19.524			15.2672	-23.662	24.7819	19.753			15.2167	-23.525	24.7819	21.102			15.2503	-23.482	24.732	19.276
	15.1992	-22.704	24.7319	20.059			15.2664	-23.826	24.7659	19.703			15.2325	-23.807	24.7997	19.568			15.2838	-23.714	24.7652	19.795			15.2334	-23.577	24.7653	21.145			15.267	-23.531	24.7153	19.326
	15.2159	-22.764	24.7152	20.101			15.283	-23.884	24.7492	19.75			15.2491	-23.863	24.783	19.615			15.3005	-23.767	24.7486	19.838			15.2501	-23.628	24.7486	21.188			15.2836	-23.58	24.6987	19.375
	15.2326	-22.823	24.6986	20.144			15.2997	-23.943	24.7326	19.796			15.2658	-23.921	24.7664	19.662			15.3172	-23.819	24.7319	19.881			15.2668	-23.679	24.732	21.231			15.3003	-23.629	24.682	19.424
	15.2493	-22.883	24.6819	20.19			15.3164	-24.002	24.7159	19.842			15.2825	-23.978	24.7497	19.71			15.3338	-23.871	24.7152	19.924			15.2834	-23.73	24.7153	21.274			15.317	-23.678	24.6654	19.472
	15.2659	-22.944	24.6653	20.237			15.333	-24.059	24.6993	19.887			15.2991	-24.035	24.7331	19.757			15.3505	-23.923	24.6986	19.967			15.3001	-23.78	24.6987	21.317			15.3336	-23.727	24.6487	19.52
	15.2826	-23.003	24.6486	20.285			15.3497	-24.117	24.6826	19.931			15.3158	-24.091	24.7164	19.801			15.3672	-23.975	24.6819	20.01			15.3168	-23.831	24.682	21.361			15.3503	-23.776	24.632	19.567
	15.2993	-23.061	24.6319	20.33			15.3664	-24.175	24.6659	19.976			15.3325	-24.147	24.6997	19.843			15.3839	-24.028	24.6653	20.052			15.3334	-23.881	24.6653	21.407			15.367	-23.824	24.6154	19.614
	15.3159	-23.12	24.6153	20.374			15.383	-24.232	24.6493	20.021			15.3491	-24.202	24.6831	19.883			15.4005	-24.08	24.6486	20.095			15.3501	-23.931	24.6487	21.451			15.3836	-23.873	24.5987	19.661
	15.3326	-23.177	24.5986	20.416			15.3997	-24.289	24.6326	20.067			15.3658	-24.256	24.6664	19.924			15.4172	-24.132	24.6319	20.137			15.3667	-23.981	24.632	21.493			15.4003	-23.921	24.5821	19.708
	15.3493	-23.235	24.582	20.458			15.4164	-24.346	24.616	20.113			15.3825	-24.309	24.6498	19.965			15.4339	-24.183	24.6153	20.181			15.3834	-24.03	24.6153	21.535			15.417	-23.969	24.5654	19.755
	15.3659	-23.294	24.5653	20.502			15.433	-24.402	24.5993	20.157			15.3991	-24.364	24.6331	20.005			15.4505	-24.234	24.5986	20.226			15.4001	-24.079	24.5987	21.577			15.4337	-24.014	24.5488	19.801
	15.3826	-23.352	24.5487	20.547			15.4497	-24.457	24.5827	20.2			15.4158	-24.418	24.6165	20.048			15.4672	-24.285	24.582	20.272			15.4168	-24.128	24.582	21.619			15.4503	-24.06	24.5321	19.847
	15.3993	-23.409	24.532	20.592			15.4664	-24.512	24.566	20.243			15.4325	-24.472	24.5998	20.093			15.4839	-24.335	24.5653	20.319			15.4334	-24.177	24.5654	21.66			15.467	-24.106	24.5155	19.892
	15.4159	-23.466	24.5153	20.633			15.483	-24.567	24.5494	20.285			15.4491	-24.525	24.5831	20.138			15.5005	-24.386	24.5487	20.365			15.4501	-24.225	24.5487	21.702			15.4837	-24.152	24.4988	19.937
	15.4326	-23.523	24.4987	20.676			15.4997	-24.621	24.5327	20.328			15.4658	-24.579	24.5665	20.182			15.5172	-24.437	24.532	20.408			15.4667	-24.273	24.5321	21.743			15.5003	-24.197	24.4822	19.983
	15.4493	-23.58	24.482	20.72			15.5164	-24.676	24.516	20.37			15.4825	-24.632	24.5498	20.227			15.5339	-24.488	24.5153	20.448			15.4834	-24.321	24.5154	21.784			15.517	-24.243	24.4655	20.028
	15.4659	-23.636	24.4654	20.765			15.533	-24.729	24.4994	20.413			15.4991	-24.684	24.5332	20.27			15.5505	-24.538	24.4987	20.488			15.5001	-24.368	24.4987	21.825			15.5336	-24.288	24.4489	20.073
	15.4826	-23.692	24.4487	20.808			15.5497	-24.783	24.4827	20.457			15.5158	-24.736	24.5165	20.31			15.5672	-24.587	24.482	20.529			15.5168	-24.416	24.4821	21.87			15.5503	-24.333	24.4322	20.119
	15.4993	-23.748	24.4321	20.849			15.5664	-24.837	24.4661	20.5			15.5325	-24.788	24.4999	20.349			15.5839	-24.637	24.4654	20.573			15.5334	-24.463	24.4654	21.916			15.567	-24.378	24.4155	20.165
	15.5159	-23.804	24.4154	20.888			15.5831	-24.891	24.4494	20.545			15.5491	-24.841	24.4832	20.387			15.6005	-24.685	24.4487	20.617			15.5501	-24.509	24.4488	21.962			15.5837	-24.423	24.3989	20.21
	15.5326	-23.859	24.3987	20.929			15.5997	-24.943	24.4328	20.589			15.5658	-24.893	24.4666	20.425			15.6172	-24.733	24.4321	20.659			15.5668	-24.556	24.4321	22.009			15.6003	-24.467	24.3822	20.256
	15.5493	-23.914	24.3821	20.971			15.6164	-24.996	24.4161	20.631			15.5825	-24.946	24.4499	20.465			15.6339	-24.781	24.4154	20.7			15.5834	-24.603	24.4155	22.054			15.617	-24.512	24.3656	20.301
	15.566	-23.969	24.3654	21.015			15.6331	-25.05	24.3995	20.673			15.5991	-24.997	24.4332	20.508			15.6505	-24.83	24.3987	20.741			15.6001	-24.649	24.3988	22.1			15.6337	-24.557	24.3489	20.346
	15.5826	-24.024	24.3488	21.058			15.6497	-25.103	24.3828	20.715			15.6158	-25.048	24.4166	20.55			15.6672	-24.879	24.3821	20.782			15.6168	-24.696	24.3822	22.146			15.6503	-24.601	24.3323	20.391
	15.5993	-24.079	24.3321	21.098			15.6664	-25.156	24.3661	20.759			15.6325	-25.098	24.3999	20.59			15.6839	-24.927	24.3654	20.823			15.6334	-24.743	24.3655	22.191			15.667	-24.645	24.3156	20.434
	15.6159	-24.133	24.3154	21.136			15.683	-25.209	24.3495	20.802			15.6491	-25.149	24.3833	20.628			15.7005	-24.974	24.3488	20.864			15.6501	-24.789	24.3489	22.235			15.6837	-24.689	24.299	20.476
	15.6326	-24.187	24.2988	21.173			15.6997	-25.262	24.3328	20.846			15.6658	-25.2	24.3666	20.666			15.7172	-25.022	24.3321	20.904			15.6668	-24.836	24.3322	22.279			15.7003	-24.733	24.2823	20.516
	15.6493	-24.241	24.2821	21.211			15.7164	-25.314	24.3162	20.89			15.6825	-25.252	24.3499	20.704			15.7339	-25.069	24.3155	20.943			15.6834	-24.883	24.3156	22.323			15.717	-24.776	24.2656	20.556
	15.666	-24.295	24.2655	21.252			15.7331	-25.365	24.2995	20.932			15.6991	-25.303	24.3333	20.743			15.7505	-25.116	24.2988	20.983			15.7001	-24.93	24.2989	22.367			15.7337	-24.82	24.249	20.596
	15.6826	-24.349	24.2488	21.296			15.7497	-25.416	24.2829	20.975			15.7158	-25.353	24.3166	20.785			15.7672	-25.163	24.2822	21.022			15.7168	-24.976	24.2823	22.41			15.7503	-24.863	24.2323	20.636
	15.6993	-24.403	24.2322	21.34			15.7664	-25.467	24.2662	21.018			15.7325	-25.403	24.3	20.826			15.7839	-25.21	24.2655	21.061			15.7334	-25.021	24.2656	22.453			15.767	-24.906	24.2157	20.677
	15.716	-24.456	24.2155	21.384			15.7831	-25.519	24.2495	21.059			15.7492	-25.453	24.2833	20.865			15.8005	-25.256	24.2488	21.101			15.7501	-25.068	24.2489	22.496			15.7837	-24.95	24.199	20.72
	15.7326	-24.509	24.1989	21.428			15.7997	-25.57	24.2329	21.098			15.7658	-25.503	24.2666	20.903			15.8172	-25.303	24.2322	21.142			15.7668	-25.113	24.2323	22.539			15.8004	-24.994	24.1823	20.765
	15.7493	-24.562	24.1822	21.47			15.8164	-25.621	24.2162	21.135			15.7825	-25.553	24.25	20.939			15.8339	-25.35	24.2155	21.183			15.7835	-25.159	24.2156	22.583			15.817	-25.037	24.1657	20.811
	15.766	-24.615	24.1655	21.511			15.8331	-25.672	24.1996	21.172			15.7992	-25.603	24.2333	20.975			15.8506	-25.396	24.1989	21.222			15.8001	-25.205	24.199	22.627			15.8337	-25.08	24.149	20.855
	15.7826	-24.668	24.1489	21.549			15.8497	-25.722	24.1829	21.208			15.8158	-25.653	24.2167	21.015			15.8672	-25.441	24.1822	21.261			15.8168	-25.249	24.1823	22.671			15.8504	-25.122	24.1323	20.896
	15.7993	-24.72	24.1322	21.587			15.8664	-25.772	24.1663	21.246			15.8325	-25.703	24.2	21.055			15.8839	-25.487	24.1655	21.298			15.8335	-25.294	24.1657	22.712			15.867	-25.163	24.1157	20.935
	15.816	-24.773	24.1155	21.625			15.8831	-25.822	24.1496	21.287			15.8492	-25.752	24.1834	21.095			15.9005	-25.532	24.1489	21.335			15.8501	-25.339	24.149	22.752			15.8837	-25.206	24.099	20.975
	15.8326	-24.826	24.0989	21.662			15.8997	-25.871	24.1329	21.329			15.8658	-25.801	24.1667	21.133			15.9172	-25.577	24.1322	21.373			15.8668	-25.383	24.1323	22.792			15.9004	-25.249	24.0824	21.016
	15.8493	-24.879	24.0822	21.701			15.9164	-25.919	24.1163	21.369			15.8825	-25.85	24.1501	21.17			15.9339	-25.621	24.1156	21.412			15.8835	-25.427	24.1157	22.831			15.917	-25.291	24.0657	21.06
	15.866	-24.931	24.0656	21.742			15.9331	-25.968	24.0996	21.408			15.8992	-25.897	24.1334	21.208			15.9505	-25.666	24.0989	21.45			15.9001	-25.471	24.099	22.871			15.9337	-25.332	24.0491	21.103
	15.8826	-24.982	24.0489	21.784			15.9497	-26.017	24.083	21.446			15.9158	-25.945	24.1167	21.248			15.9672	-25.71	24.0823	21.488			15.9168	-25.514	24.0824	22.913			15.9504	-25.374	24.0324	21.145
	15.8993	-25.033	24.0323	21.827			15.9664	-26.066	24.0663	21.486			15.9325	-25.992	24.1001	21.288			15.9839	-25.755	24.0656	21.527			15.9335	-25.558	24.0657	22.957			15.967	-25.416	24.0157	21.186
	15.916	-25.085	24.0156	21.87			15.9831	-26.115	24.0496	21.528			15.9492	-26.039	24.0834	21.327			16.0006	-25.799	24.0489	21.566			15.9501	-25.601	24.0491	23.002			15.9837	-25.457	23.9991	21.226
	15.9326	-25.137	23.999	21.912			15.9998	-26.164	24.033	21.569			15.9658	-26.087	24.0668	21.365			16.0172	-25.844	24.0323	21.604			15.9668	-25.644	24.0324	23.047			16.0004	-25.497	23.9824	21.268
	15.9493	-25.188	23.9823	21.955			16.0164	-26.214	24.0163	21.609			15.9825	-26.135	24.0501	21.401			16.0339	-25.887	24.0156	21.642			15.9835	-25.687	24.0158	23.09			16.017	-25.537	23.9657	21.31
	15.966	-25.239	23.9657	21.997			16.0331	-26.262	23.9997	21.648			15.9992	-26.183	24.0334	21.437			16.0506	-25.931	23.999	21.681			16.0001	-25.729	23.9991	23.132			16.0337	-25.577	23.9491	21.351
	15.9826	-25.29	23.949	22.039			16.0498	-26.309	23.983	21.687			16.0158	-26.23	24.0168	21.473			16.0672	-25.975	23.9823	21.719			16.0168	-25.772	23.9824	23.172			16.0504	-25.619	23.9324	21.393
	15.9993	-25.341	23.9323	22.081			16.0664	-26.357	23.9664	21.727			16.0325	-26.278	24.0001	21.511			16.0839	-26.018	23.9657	21.756			16.0335	-25.815	23.9658	23.213			16.0671	-25.66	23.9158	21.436
	16.016	-25.393	23.9157	22.123			16.0831	-26.406	23.9497	21.77			16.0492	-26.325	23.9835	21.551			16.1005	-26.06	23.949	21.794			16.0501	-25.858	23.9491	23.258			16.0837	-25.701	23.8991	21.479
	16.0326	-25.444	23.899	22.164			16.0998	-26.453	23.9331	21.814			16.0658	-26.372	23.9668	21.592			16.1172	-26.103	23.9323	21.833			16.0668	-25.9	23.9325	23.303			16.1004	-25.742	23.8824	21.522
	16.0493	-25.496	23.8824	22.202			16.1164	-26.501	23.9164	21.858			16.0825	-26.419	23.9502	21.633			16.1339	-26.146	23.9157	21.871			16.0835	-25.943	23.9158	23.347			16.117	-25.782	23.8658	21.566
	16.066	-25.547	23.8657	22.239			16.1331	-26.549	23.8997	21.901			16.0992	-26.465	23.9335	21.674			16.1505	-26.189	23.899	21.91			16.1002	-25.986	23.8991	23.389			16.1337	-25.823	23.8491	21.609
	16.0826	-25.597	23.849	22.276			16.1498	-26.596	23.8831	21.945			16.1158	-26.512	23.9169	21.715			16.1672	-26.231	23.8824	21.949			16.1168	-26.028	23.8825	23.434			16.1504	-25.863	23.8325	21.653
	16.0993	-25.646	23.8324	22.315			16.1664	-26.643	23.8664	21.988			16.1325	-26.559	23.9002	21.756			16.1839	-26.274	23.8657	21.986			16.1335	-26.07	23.8658	23.48			16.1671	-25.903	23.8158	21.698
	16.116	-25.696	23.8157	22.356			16.1831	-26.69	23.8498	22.032			16.1492	-26.606	23.8835	21.798			16.2005	-26.316	23.849	22.024			16.1502	-26.111	23.8492	23.525			16.1837	-25.943	23.7991	21.744
	16.1326	-25.746	23.7991	22.396			16.1998	-26.737	23.8331	22.076			16.1658	-26.653	23.8669	21.838			16.2172	-26.359	23.8324	22.061			16.1668	-26.152	23.8325	23.569			16.2004	-25.983	23.7825	21.789
	16.1493	-25.796	23.7824	22.434			16.2164	-26.784	23.8164	22.119			16.1825	-26.699	23.8502	21.877			16.2339	-26.401	23.8157	22.099			16.1835	-26.193	23.8159	23.612			16.2171	-26.022	23.7658	21.835
	16.166	-25.846	23.7658	22.475			16.2331	-26.831	23.7998	22.163			16.1992	-26.745	23.8336	21.915			16.2506	-26.444	23.7991	22.137			16.2002	-26.235	23.7992	23.656			16.2337	-26.061	23.7492	21.881
	16.1826	-25.895	23.7491	22.515			16.2498	-26.878	23.7831	22.207			16.2158	-26.791	23.8169	21.952			16.2672	-26.486	23.7824	22.174			16.2168	-26.276	23.7825	23.7			16.2504	-26.1	23.7325	21.927
	16.1993	-25.944	23.7324	22.553			16.2664	-26.925	23.7665	22.249			16.2325	-26.837	23.8002	21.988			16.2839	-26.528	23.7658	22.211			16.2335	-26.317	23.7659	23.745			16.2671	-26.14	23.7158	21.973
	16.216	-25.992	23.7158	22.593			16.2831	-26.972	23.7498	22.289			16.2492	-26.883	23.7836	22.024			16.3006	-26.57	23.7491	22.249			16.2502	-26.357	23.7492	23.79			16.2837	-26.179	23.6992	22.021
	16.2326	-26.041	23.6991	22.635			16.2998	-27.017	23.7331	22.329			16.2659	-26.929	23.7669	22.061			16.3172	-26.613	23.7324	22.286			16.2668	-26.398	23.7325	23.833			16.3004	-26.217	23.6825	22.069
	16.2493	-26.09	23.6825	22.677			16.3164	-27.063	23.7165	22.368			16.2825	-26.975	23.7503	22.1			16.3339	-26.655	23.7158	22.325			16.2835	-26.438	23.7159	23.877			16.3171	-26.256	23.6659	22.117
	16.266	-26.138	23.6658	22.719			16.3331	-27.109	23.6998	22.41			16.2992	-27.021	23.7336	22.142			16.3505	-26.697	23.6991	22.365			16.3002	-26.479	23.6992	23.922			16.3337	-26.294	23.6492	22.164
	16.2827	-26.186	23.6491	22.759			16.3498	-27.154	23.6832	22.455			16.3159	-27.067	23.717	22.185			16.3672	-26.739	23.6825	22.405			16.3168	-26.519	23.6826	23.968			16.3504	-26.332	23.6325	22.211
	16.2993	-26.235	23.6325	22.8			16.3665	-27.2	23.6665	22.501			16.3325	-27.112	23.7003	22.227			16.3839	-26.779	23.6658	22.445			16.3335	-26.559	23.6659	24.014			16.3671	-26.37	23.6159	22.261
	16.316	-26.283	23.6158	22.841			16.3831	-27.246	23.6498	22.547			16.3492	-27.157	23.6836	22.268			16.4005	-26.82	23.6491	22.485			16.3502	-26.599	23.6493	24.061			16.3837	-26.407	23.5992	22.312
	16.3327	-26.332	23.5992	22.882			16.3998	-27.291	23.6332	22.591			16.3658	-27.203	23.667	22.307			16.4172	-26.86	23.6325	22.526			16.3668	-26.639	23.6326	24.109			16.4004	-26.445	23.5826	22.363
	16.3493	-26.38	23.5825	22.923			16.4165	-27.336	23.6165	22.634			16.3825	-27.248	23.6503	22.347			16.4339	-26.902	23.6158	22.567			16.3835	-26.679	23.6159	24.156			16.4171	-26.483	23.5659	22.415
	16.366	-26.427	23.5658	22.965			16.4331	-27.38	23.5999	22.678			16.3992	-27.293	23.6336	22.389			16.4505	-26.942	23.5992	22.607			16.4002	-26.719	23.5993	24.205			16.4337	-26.521	23.5492	22.467
	16.3827	-26.474	23.5492	23.007			16.4498	-27.424	23.5832	22.725			16.4158	-27.338	23.617	22.434			16.4672	-26.983	23.5825	22.645			16.4168	-26.757	23.5826	24.255			16.4504	-26.558	23.5326	22.52
	16.3993	-26.521	23.5325	23.049			16.4664	-27.469	23.5665	22.772			16.4325	-27.383	23.6003	22.48			16.4839	-27.023	23.5659	22.683			16.4335	-26.796	23.566	24.304			16.4671	-26.596	23.5159	22.576
	16.416	-26.569	23.5159	23.09			16.4831	-27.513	23.5499	22.819			16.4492	-27.428	23.5837	22.525			16.5006	-27.064	23.5492	22.724			16.4502	-26.835	23.5493	24.351			16.4837	-26.634	23.4992	22.634
	16.4327	-26.616	23.4992	23.133			16.4998	-27.559	23.5332	22.866			16.4659	-27.471	23.567	22.569			16.5172	-27.104	23.5325	22.767			16.4668	-26.874	23.5326	24.4			16.5004	-26.671	23.4826	22.691
	16.4493	-26.663	23.4825	23.175			16.5165	-27.605	23.5165	22.915			16.4825	-27.515	23.5504	22.61			16.5339	-27.144	23.5159	22.812			16.4835	-26.914	23.516	24.452			16.5171	-26.709	23.4659	22.751
	16.466	-26.71	23.4659	23.219			16.5331	-27.649	23.4999	22.964			16.4992	-27.559	23.5337	22.65			16.5506	-27.184	23.4992	22.857			16.5002	-26.953	23.4993	24.504			16.5337	-26.747	23.4493	22.813
	16.4827	-26.758	23.4492	23.263			16.5498	-27.694	23.4832	23.015			16.5159	-27.604	23.517	22.691			16.5672	-27.224	23.4825	22.899			16.5168	-26.993	23.4826	24.556			16.5504	-26.785	23.4326	22.873
	16.4993	-26.804	23.4325	23.307			16.5664	-27.74	23.4666	23.067			16.5325	-27.647	23.5004	22.732			16.5839	-27.263	23.4659	22.939			16.5335	-27.032	23.466	24.609			16.5671	-26.823	23.4159	22.934
	16.516	-26.851	23.4159	23.35			16.5831	-27.784	23.4499	23.118			16.5492	-27.691	23.4837	22.774			16.6005	-27.304	23.4492	22.979			16.5502	-27.071	23.4493	24.661			16.5837	-26.86	23.3993	22.996
	16.5327	-26.898	23.3992	23.395			16.5998	-27.829	23.4333	23.168			16.5659	-27.736	23.467	22.816			16.6172	-27.344	23.4326	23.02			16.5668	-27.111	23.4327	24.712			16.6004	-26.898	23.3826	23.06
	16.5493	-26.944	23.3826	23.44			16.6165	-27.873	23.4166	23.22			16.5825	-27.781	23.4504	22.859			16.6339	-27.385	23.4159	23.065			16.5835	-27.15	23.416	24.764			16.6171	-26.936	23.366	23.127
	16.566	-26.99	23.3659	23.487			16.6331	-27.917	23.3999	23.273			16.5992	-27.825	23.4337	22.902			16.6506	-27.426	23.3992	23.112			16.6002	-27.19	23.3993	24.818			16.6337	-26.974	23.3493	23.196
	16.5827	-27.036	23.3493	23.534			16.6498	-27.962	23.3833	23.324			16.6159	-27.869	23.417	22.946			16.6672	-27.466	23.3826	23.157			16.6168	-27.229	23.3827	24.874			16.6504	-27.012	23.3327	23.27
	16.5993	-27.082	23.3326	23.581			16.6665	-28.007	23.3666	23.377			16.6325	-27.913	23.4004	22.991			16.6839	-27.505	23.3659	23.203			16.6335	-27.267	23.366	24.93			16.6671	-27.049	23.316	23.345
	16.616	-27.129	23.3159	23.626			16.6831	-28.051	23.3499	23.431			16.6492	-27.957	23.3837	23.036			16.7006	-27.544	23.3493	23.248			16.6502	-27.306	23.3494	24.984			16.6837	-27.086	23.2993	23.421
	16.6327	-27.174	23.2993	23.673			16.6998	-28.094	23.3333	23.485			16.6659	-28.001	23.3671	23.08			16.7172	-27.584	23.3326	23.292			16.6668	-27.344	23.3327	25.041			16.7004	-27.123	23.2827	23.499
	16.6493	-27.22	23.2826	23.719			16.7164	-28.138	23.3166	23.54			16.6825	-28.045	23.3504	23.124			16.7339	-27.624	23.316	23.337			16.6835	-27.382	23.3161	25.1			16.7171	-27.16	23.266	23.579
	16.666	-27.266	23.2659	23.767			16.7331	-28.182	23.2999	23.597			16.6992	-28.089	23.3337	23.169			16.7506	-27.663	23.2993	23.384			16.7002	-27.42	23.2994	25.16			16.7338	-27.197	23.2493	23.664
	16.6827	-27.311	23.2493	23.815			16.7498	-28.226	23.2833	23.652			16.7159	-28.133	23.3171	23.216			16.7672	-27.702	23.2826	23.433			16.7168	-27.458	23.2827	25.218			16.7504	-27.235	23.2327	23.755
	16.6993	-27.357	23.2326	23.863			16.7664	-28.27	23.2666	23.709			16.7325	-28.176	23.3004	23.268			16.7839	-27.741	23.266	23.482			16.7335	-27.496	23.2661	25.276			16.7671	-27.272	23.216	23.849
	16.716	-27.403	23.216	23.912			16.7831	-28.315	23.25	23.767			16.7492	-28.22	23.2838	23.322			16.8006	-27.779	23.2493	23.532			16.7502	-27.534	23.2494	25.335			16.7838	-27.309	23.1994	23.947
	16.7327	-27.448	23.1993	23.963			16.7998	-28.359	23.2333	23.826			16.7659	-28.263	23.2671	23.376			16.8172	-27.818	23.2326	23.582			16.7668	-27.572	23.2327	25.396			16.8004	-27.345	23.1827	24.051
	16.7493	-27.494	23.1826	24.013			16.8164	-28.402	23.2166	23.884			16.7825	-28.306	23.2505	23.43			16.8339	-27.857	23.216	23.632			16.7835	-27.611	23.2161	25.458			16.8171	-27.381	23.166	24.157
	16.766	-27.54	23.166	24.064			16.8331	-28.446	23.2	23.944			16.7992	-28.349	23.2338	23.484			16.8506	-27.896	23.1993	23.684			16.8002	-27.649	23.1994	25.517			16.8337	-27.418	23.1494	24.267
	16.7827	-27.585	23.1493	24.115			16.8498	-28.49	23.1833	24.007			16.8159	-28.392	23.2171	23.536			16.8672	-27.936	23.1827	23.736			16.8168	-27.687	23.1828	25.577			16.8504	-27.454	23.1327	24.385
	16.7994	-27.631	23.1327	24.168			16.8665	-28.533	23.1667	24.069			16.8325	-28.435	23.2005	23.585			16.8839	-27.974	23.166	23.787			16.8335	-27.725	23.1661	25.64			16.8671	-27.49	23.1161	24.515
	16.816	-27.676	23.116	24.222			16.8831	-28.577	23.15	24.13			16.8492	-28.478	23.1838	23.634			16.9006	-28.012	23.1493	23.838			16.8502	-27.763	23.1494	25.705			16.8838	-27.526	23.0994	24.652
	16.8327	-27.721	23.0993	24.277			16.8998	-28.621	23.1333	24.192			16.8659	-28.52	23.1671	23.685			16.9172	-28.051	23.1327	23.89			16.8668	-27.802	23.1328	25.771			16.9004	-27.562	23.0827	24.79
	16.8494	-27.767	23.0827	24.332			16.9165	-28.664	23.1167	24.257			16.8825	-28.562	23.1505	23.74			16.9339	-28.089	23.116	23.943			16.8835	-27.841	23.1161	25.837			16.9171	-27.597	23.0661	24.936
	16.866	-27.812	23.066	24.386			16.9331	-28.707	23.1	24.325			16.8992	-28.604	23.1338	23.798			16.9506	-28.128	23.0994	23.995			16.9002	-27.88	23.0995	25.902			16.9338	-27.632	23.0494	25.096
	16.8827	-27.858	23.0494	24.44			16.9498	-28.75	23.0834	24.395			16.9159	-28.646	23.1172	23.855			16.9672	-28.167	23.0827	24.048			16.9169	-27.917	23.0828	25.967			16.9504	-27.667	23.0328	25.27
	16.8994	-27.903	23.0327	24.495			16.9665	-28.793	23.0667	24.463			16.9325	-28.689	23.1005	23.91			16.9839	-28.205	23.066	24.104			16.9335	-27.954	23.0661	26.033			16.9671	-27.702	23.0161	25.449
	16.916	-27.948	23.016	24.548			16.9831	-28.836	23.05	24.527			16.9492	-28.731	23.0839	23.964			17.0006	-28.243	23.0494	24.16			16.9502	-27.992	23.0495	26.1			16.9838	-27.738	22.9994	25.628
	16.9327	-27.992	22.9994	24.604			16.9998	-28.879	23.0334	24.592			16.9659	-28.773	23.0672	24.022			17.0172	-28.281	23.0327	24.217			16.9668	-28.03	23.0328	26.17			17.0004	-27.773	22.9828	25.813
	16.9494	-28.037	22.9827	24.662			17.0165	-28.922	23.0167	24.658			16.9825	-28.816	23.0505	24.08			17.0339	-28.319	23.016	24.273			16.9835	-28.067	23.0162	26.239			17.0171	-27.808	22.9661	26.009
	16.966	-28.081	22.966	24.721			17.0331	-28.965	23	24.725			16.9992	-28.859	23.0339	24.139			17.0506	-28.357	22.9994	24.328			17.0002	-28.105	22.9995	26.309			17.0338	-27.843	22.9495	26.224
	16.9827	-28.126	22.9494	24.778			17.0498	-29.007	22.9834	24.794			17.0159	-28.901	23.0172	24.198			17.0672	-28.395	22.9827	24.386			17.0169	-28.141	22.9828	26.38			17.0504	-27.879	22.9328	26.461
	16.9994	-28.171	22.9327	24.834			17.0665	-29.049	22.9667	24.866			17.0325	-28.942	23.0005	24.26			17.0839	-28.434	22.9661	24.444			17.0335	-28.178	22.9662	26.452			17.0671	-27.914	22.9161	26.712
	17.016	-28.215	22.9161	24.894			17.0831	-29.091	22.9501	24.941			17.0492	-28.985	22.9839	24.324			17.1006	-28.471	22.9494	24.501			17.0502	-28.215	22.9495	26.525			17.0838	-27.95	22.8995	26.959
	17.0327	-28.259	22.8994	24.956			17.0998	-29.134	22.9334	25.022			17.0659	-29.027	22.9672	24.386			17.1172	-28.508	22.9327	24.561			17.0668	-28.252	22.9328	26.603			17.1004	-27.986	22.8828	27.2
	17.0494	-28.304	22.8827	25.018			17.1165	-29.176	22.9167	25.106			17.0825	-29.07	22.9506	24.45			17.1339	-28.545	22.9161	24.623			17.0835	-28.29	22.9162	26.682			17.1171	-28.021	22.8662	27.447
	17.066	-28.349	22.8661	25.078			17.1331	-29.218	22.9001	25.192			17.0992	-29.112	22.9339	24.515			17.1506	-28.583	22.8994	24.683			17.1002	-28.328	22.8995	26.761			17.1338	-28.056	22.8495	27.711
	17.0827	-28.393	22.8494	25.137			17.1498	-29.26	22.8834	25.281			17.1159	-29.154	22.9172	24.582			17.1672	-28.621	22.8828	24.745			17.1168	-28.364	22.8829	26.842			17.1504	-28.091	22.8328	27.992
	17.0994	-28.437	22.8327	25.198			17.1665	-29.302	22.8668	25.37			17.1325	-29.196	22.9006	24.652			17.1839	-28.659	22.8661	24.811			17.1335	-28.401	22.8662	26.925			17.1671	-28.127	22.8162	28.287
	17.116	-28.48	22.8161	25.26			17.1831	-29.342	22.8501	25.457			17.1492	-29.239	22.8839	24.722			17.2006	-28.698	22.8494	24.878			17.1502	-28.438	22.8495	27.011			17.1838	-28.162	22.7995	28.59
	17.1327	-28.525	22.7994	25.324			17.1998	-29.383	22.8334	25.543			17.1659	-29.282	22.8673	24.792			17.2172	-28.735	22.8328	24.942			17.1669	-28.476	22.8329	27.099			17.2004	-28.198	22.7828	28.894
	17.1494	-28.569	22.7827	25.39			17.2165	-29.425	22.8168	25.635			17.1825	-29.325	22.8506	24.864			17.2339	-28.772	22.8161	25.006			17.1835	-28.513	22.8162	27.192			17.2171	-28.234	22.7662	29.192
	17.166	-28.613	22.7661	25.457			17.2331	-29.465	22.8001	25.736			17.1992	-29.366	22.8339	24.938			17.2506	-28.809	22.7995	25.073			17.2002	-28.549	22.7996	27.291			17.2338	-28.269	22.7495	29.49
	17.1827	-28.656	22.7494	25.527			17.2498	-29.506	22.7835	25.844			17.2159	-29.409	22.8173	25.014			17.2672	-28.848	22.7828	25.144			17.2169	-28.585	22.7829	27.394			17.2504	-28.304	22.7329	29.796
	17.1994	-28.7	22.7327	25.6			17.2665	-29.548	22.7668	25.956			17.2325	-29.452	22.8006	25.094			17.2839	-28.887	22.7661	25.218			17.2335	-28.622	22.7662	27.502			17.2671	-28.339	22.7162	30.119
	17.216	-28.744	22.7161	25.677			17.2831	-29.59	22.7501	26.066			17.2492	-29.495	22.784	25.178			17.3006	-28.925	22.7495	25.291			17.2502	-28.659	22.7496	27.613			17.2838	-28.374	22.6995	30.459
	17.2327	-28.789	22.6994	25.76			17.2998	-29.632	22.7335	26.174			17.2659	-29.538	22.7673	25.264			17.3173	-28.962	22.7328	25.362			17.2669	-28.695	22.7329	27.725			17.3004	-28.411	22.6829	30.791
	17.2494	-28.833	22.6828	25.85			17.3165	-29.673	22.7168	26.283			17.2825	-29.58	22.7506	25.349			17.3339	-28.999	22.7161	25.434			17.2835	-28.731	22.7163	27.841			17.3171	-28.447	22.6662	31.104
	17.266	-28.878	22.6661	25.943			17.3331	-29.714	22.7002	26.397			17.2992	-29.622	22.734	25.437			17.3506	-29.037	22.6995	25.509			17.3002	-28.767	22.6996	27.962			17.3338	-28.483	22.6496	31.412
	17.2827	-28.922	22.6495	26.038			17.3498	-29.755	22.6835	26.517			17.3159	-29.664	22.7173	25.53			17.3672	-29.075	22.6828	25.59			17.3168	-28.802	22.6829	28.091			17.3504	-28.518	22.6329	31.743
	17.2994	-28.967	22.6328	26.135			17.3665	-29.797	22.6668	26.646			17.3325	-29.706	22.7007	25.627			17.3839	-29.112	22.6662	25.678			17.3335	-28.838	22.6663	28.232			17.3671	-28.554	22.6162	32.091
	17.316	-29.011	22.6161	26.236			17.3831	-29.838	22.6502	26.784			17.3492	-29.748	22.684	25.726			17.4006	-29.15	22.6495	25.77			17.3502	-28.873	22.6496	28.38			17.3838	-28.589	22.5996	32.427
	17.3327	-29.055	22.5995	26.341			17.3998	-29.879	22.6335	26.923			17.3659	-29.791	22.6673	25.826			17.4172	-29.187	22.6329	25.863			17.3668	-28.909	22.633	28.533			17.4004	-28.623	22.5829	32.746
	17.3494	-29.1	22.5828	26.451			17.4165	-29.922	22.6168	27.056			17.3825	-29.833	22.6507	25.928			17.4339	-29.224	22.6162	25.96			17.3835	-28.944	22.6163	28.69			17.4171	-28.658	22.5663	33.068
	17.366	-29.144	22.5662	26.565			17.4331	-29.964	22.6002	27.186			17.3992	-29.876	22.634	26.034			17.4506	-29.26	22.5995	26.058			17.4002	-28.98	22.5996	28.854			17.4338	-28.693	22.5496	33.41
	17.3827	-29.188	22.5495	26.685			17.4498	-30.006	22.5835	27.317			17.4159	-29.917	22.6174	26.144			17.4672	-29.297	22.5829	26.159			17.4169	-29.016	22.583	29.026			17.4504	-28.728	22.5329	33.764
	17.3994	-29.232	22.5328	26.811			17.4665	-30.046	22.5669	27.453			17.4325	-29.96	22.6007	26.256			17.4839	-29.334	22.5662	26.263			17.4335	-29.053	22.5663	29.202			17.4671	-28.762	22.5163	34.11
	17.416	-29.276	22.5162	26.939			17.4831	-30.087	22.5502	27.596			17.4492	-30.002	22.5841	26.371			17.5006	-29.372	22.5495	26.373			17.4502	-29.089	22.5497	29.387			17.4838	-28.797	22.4996	34.441
	17.4327	-29.321	22.4995	27.066			17.4998	-30.128	22.5335	27.748			17.4659	-30.044	22.5674	26.489			17.5173	-29.41	22.5329	26.49			17.4669	-29.126	22.533	29.58			17.5004	-28.831	22.483	34.77
	17.4493	-29.366	22.4828	27.195			17.5165	-30.169	22.5169	27.908			17.4825	-30.086	22.5507	26.61			17.5339	-29.447	22.5162	26.611			17.4835	-29.162	22.5163	29.778			17.5171	-28.866	22.4663	35.107
	17.466	-29.41	22.4662	27.329			17.5331	-30.21	22.5002	28.072			17.4992	-30.128	22.5341	26.733			17.5506	-29.485	22.4996	26.736			17.5002	-29.198	22.4997	29.983			17.5338	-28.9	22.4497	35.452
	17.4827	-29.454	22.4495	27.471			17.5498	-30.251	22.4836	28.235			17.5159	-30.17	22.5174	26.858			17.5673	-29.523	22.4829	26.866			17.5169	-29.235	22.483	30.195			17.5504	-28.935	22.433	35.796
	17.4993	-29.498	22.4329	27.624			17.5665	-30.292	22.4669	28.395			17.5325	-30.212	22.5007	26.986			17.584	-29.561	22.4662	27.001			17.5335	-29.273	22.4664	30.415			17.5671	-28.969	22.4163	36.14
	17.516	-29.542	22.4162	27.785			17.5831	-30.334	22.4502	28.555			17.5492	-30.254	22.4841	27.116			17.6006	-29.598	22.4496	27.14			17.5502	-29.31	22.4497	30.644			17.5837	-29.004	22.3997	36.482
	17.5327	-29.586	22.3996	27.953			17.5998	-30.375	22.4336	28.716			17.5659	-30.297	22.4674	27.249			17.6173	-29.635	22.4329	27.281			17.5668	-29.346	22.433	30.878			17.6004	-29.038	22.383	36.827
	17.5493	-29.63	22.3829	28.118			17.6165	-30.417	22.4169	28.88			17.5825	-30.339	22.4508	27.384			17.6339	-29.673	22.4163	27.427			17.5835	-29.383	22.4164	31.113			17.6171	-29.074	22.3664	37.178
	17.566	-29.675	22.3662	28.275			17.6332	-30.458	22.4002	29.052			17.5992	-30.381	22.4341	27.524			17.6506	-29.711	22.3996	27.581			17.6002	-29.419	22.3997	31.351			17.6338	-29.109	22.3497	37.533
	17.5827	-29.72	22.3496	28.434			17.6498	-30.499	22.3836	29.23			17.6159	-30.423	22.4174	27.666			17.6673	-29.749	22.3829	27.746			17.6168	-29.456	22.3831	31.604			17.6504	-29.145	22.3331	37.889
	17.5994	-29.765	22.3329	28.602			17.6665	-30.54	22.3669	29.419			17.6325	-30.465	22.4008	27.813			17.684	-29.786	22.3663	27.926			17.6335	-29.493	22.3664	31.873			17.6671	-29.18	22.3164	38.248
	17.616	-29.811	22.3162	28.783			17.6831	-30.582	22.3503	29.62			17.6492	-30.507	22.3841	27.962			17.7006	-29.824	22.3496	28.117			17.6502	-29.53	22.3497	32.148			17.6838	-29.215	22.2997	38.614
	17.6327	-29.858	22.2996	28.966			17.6998	-30.623	22.3336	29.83			17.6659	-30.551	22.3675	28.113			17.7173	-29.861	22.333	28.31			17.6669	-29.566	22.3331	32.414			17.7004	-29.25	22.2831	38.983
	17.6493	-29.904	22.2829	29.144			17.7165	-30.664	22.317	30.046			17.6825	-30.594	22.3508	28.264			17.734	-29.898	22.3163	28.498			17.6835	-29.603	22.3164	32.678			17.7171	-29.284	22.2664	39.348
	17.666	-29.95	22.2662	29.322			17.7331	-30.705	22.3003	30.265			17.6992	-30.637	22.3341	28.417			17.7506	-29.935	22.2996	28.688			17.7002	-29.64	22.2997	32.952			17.7338	-29.32	22.2497	39.718
	17.6827	-29.996	22.2496	29.51			17.7498	-30.746	22.2836	30.495			17.7159	-30.681	22.3175	28.576			17.7673	-29.972	22.283	28.891			17.7169	-29.677	22.2831	33.244			17.7504	-29.355	22.2331	40.111
	17.6993	-30.041	22.2329	29.712			17.7665	-30.787	22.267	30.733			17.7325	-30.725	22.3008	28.742			17.784	-30.008	22.2663	29.105			17.7335	-29.714	22.2664	33.554			17.7671	-29.389	22.2164	40.524
	17.716	-30.086	22.2163	29.915			17.7831	-30.829	22.2503	30.977			17.7492	-30.77	22.2842	28.91			17.8006	-30.045	22.2496	29.32			17.7502	-29.751	22.2497	33.868			17.7838	-29.424	22.1998	40.95
	17.7327	-30.132	22.1996	30.112			17.7998	-30.871	22.2337	31.235			17.7659	-30.814	22.2675	29.079			17.8173	-30.082	22.233	29.539			17.7669	-29.787	22.2331	34.181			17.8004	-29.46	22.1831	41.387
	17.7493	-30.178	22.183	30.314			17.8165	-30.913	22.217	31.52			17.7826	-30.858	22.2508	29.253			17.834	-30.119	22.2163	29.767			17.7835	-29.825	22.2164	34.509			17.8171	-29.495	22.1664	41.838
	17.766	-30.222	22.1663	30.526			17.8331	-30.955	22.2003	31.839			17.7992	-30.903	22.2342	29.433			17.8506	-30.156	22.1996	30.004			17.8002	-29.862	22.1997	34.851			17.8337	-29.531	22.1498	42.312
	17.7827	-30.268	22.1496	30.746			17.8498	-30.997	22.1837	32.182			17.8159	-30.947	22.2175	29.62			17.8673	-30.193	22.183	30.248			17.8169	-29.899	22.1831	35.206			17.8504	-29.566	22.1331	42.815
	17.7994	-30.313	22.133	30.968			17.8665	-31.039	22.167	32.54			17.8326	-30.991	22.2008	29.81			17.884	-30.23	22.1663	30.494			17.8335	-29.936	22.1664	35.574			17.8671	-29.602	22.1164	43.35
	17.816	-30.358	22.1163	31.201			17.8832	-31.079	22.1503	32.93			17.8492	-31.035	22.1842	30.007			17.9006	-30.268	22.1497	30.746			17.8502	-29.973	22.1497	35.967			17.8837	-29.638	22.0998	43.921
	17.8327	-30.404	22.0996	31.445			17.8998	-31.121	22.1337	33.372			17.8659	-31.078	22.1675	30.216			17.9173	-30.305	22.133	31.005			17.8669	-30.01	22.1331	36.382			17.9004	-29.674	22.0831	44.525
	17.8494	-30.449	22.083	31.692			17.9165	-31.163	22.117	33.876			17.8826	-31.123	22.1509	30.44			17.934	-30.343	22.1163	31.272			17.8835	-30.047	22.1164	36.821			17.9171	-29.71	22.0664	45.164
	17.866	-30.493	22.0663	31.946			17.9332	-31.205	22.1004	34.425			17.8992	-31.167	22.1342	30.676			17.9506	-30.38	22.0997	31.547			17.9002	-30.084	22.0998	37.296			17.9337	-29.746	22.0498	45.847
	17.8827	-30.538	22.0496	32.212			17.9498	-31.247	22.0837	35.022			17.9159	-31.211	22.1175	30.922			17.9673	-30.417	22.083	31.835			17.9169	-30.121	22.0831	37.806			17.9504	-29.782	22.0331	46.588
	17.8993	-30.582	22.033	32.486			17.9665	-31.29	22.067	35.711			17.9326	-31.254	22.1009	31.181			17.984	-30.454	22.0663	32.137			17.9335	-30.158	22.0664	38.346			17.9671	-29.819	22.0164	47.385
	17.916	-30.628	22.0163	32.775			17.9831	-31.332	22.0504	36.505			17.9492	-31.298	22.0842	31.458			18.0006	-30.492	22.0497	32.452			17.9502	-30.195	22.0498	38.923			17.9838	-29.855	21.9998	48.234
	17.9327	-30.673	21.9997	33.086			17.9998	-31.374	22.0337	37.383			17.9659	-31.342	22.0676	31.759			18.0173	-30.529	22.033	32.779			17.9669	-30.232	22.0331	39.559			18.0004	-29.891	21.9831	49.145
	17.9493	-30.719	21.983	33.412			18.0165	-31.417	22.0171	38.379			17.9826	-31.387	22.0509	32.089			18.034	-30.566	22.0164	33.119			17.9835	-30.268	22.0165	40.261			18.0171	-29.927	21.9664	50.147
	17.966	-30.764	21.9663	33.75			18.0331	-31.458	22.0004	39.513			17.9992	-31.431	22.0342	32.449			18.0506	-30.604	21.9997	33.488			18.0002	-30.306	21.9998	41.02			18.0338	-29.962	21.9498	51.236
	17.9827	-30.81	21.9497	34.115			18.0498	-31.501	21.9837	40.727			18.0159	-31.474	22.0176	32.841			18.0673	-30.643	21.983	33.901			18.0169	-30.343	21.9831	41.828			18.0504	-29.998	21.9331	52.373
	17.9993	-30.855	21.933	34.519			18.0665	-31.544	21.9671	42.029			18.0326	-31.518	22.0009	33.272			18.084	-30.681	21.9664	34.351			18.0335	-30.38	21.9665	42.727			18.0671	-30.035	21.9165	53.56
	18.016	-30.9	21.9164	34.953			18.0832	-31.586	21.9504	43.471			18.0492	-31.562	21.9842	33.758			18.1006	-30.719	21.9497	34.82			18.0502	-30.418	21.9498	43.754			18.0838	-30.071	21.8998	54.813
	18.0327	-30.946	21.8997	35.419			18.0998	-31.629	21.9337	45.113			18.0659	-31.606	21.9676	34.308			18.1173	-30.757	21.933	35.32			18.0669	-30.455	21.9332	44.874			18.1004	-30.107	21.8831	56.128
	18.0493	-30.991	21.883	35.937			18.1165	-31.672	21.9171	46.975			18.0826	-31.649	21.9509	34.915			18.134	-30.797	21.9164	35.893			18.0835	-30.493	21.9165	46.052			18.1171	-30.142	21.8665	57.522
	18.066	-31.038	21.8664	36.532			18.1332	-31.716	21.9004	49.044			18.0992	-31.692	21.9343	35.598			18.1506	-30.836	21.8997	36.564			18.1002	-30.53	21.8998	47.302			18.1338	-30.179	21.8498	59.009
	18.0827	-31.085	21.8497	37.19			18.1498	-31.759	21.8838	51.313			18.1159	-31.736	21.9176	36.389			18.1673	-30.875	21.883	37.311			18.1169	-30.568	21.8832	48.651			18.1504	-30.216	21.8331	60.587
	18.0993	-31.131	21.833	37.883			18.1665	-31.803	21.8671	53.793			18.1325	-31.78	21.9009	37.294			18.184	-30.914	21.8664	38.111			18.1335	-30.606	21.8665	50.136			18.1671	-30.252	21.8165	62.238
	18.116	-31.177	21.8164	38.652			18.1832	-31.846	21.8504	56.505			18.1492	-31.825	21.8843	38.296			18.2006	-30.954	21.8497	39			18.1502	-30.645	21.8498	51.771			18.1838	-30.289	21.7998	63.946
	18.1327	-31.224	21.7997	39.576			18.1998	-31.89	21.8338	59.459			18.1659	-31.869	21.8676	39.41			18.2173	-30.994	21.833	40.053			18.1669	-30.683	21.8332	53.552			18.2004	-30.326	21.7831	65.714
	18.1493	-31.271	21.7831	40.665			18.2165	-31.933	21.8171	62.645			18.1825	-31.914	21.851	40.629			18.234	-31.033	21.8164	41.239			18.1835	-30.722	21.8165	55.473			18.2171	-30.363	21.7665	67.553
	18.166	-31.319	21.7664	41.797			18.2332	-31.976	21.8005	66.037			18.1992	-31.959	21.8343	41.952			18.2506	-31.073	21.7997	42.478			18.2002	-30.762	21.7999	57.532			18.2338	-30.4	21.7498	69.464
	18.1827	-31.365	21.7497	42.961			18.2498	-32.019	21.7838	69.6			18.2159	-32.004	21.8176	43.418			18.2673	-31.112	21.783	43.795			18.2169	-30.802	21.7832	59.731			18.2504	-30.438	21.7332	71.424
	18.1993	-31.41	21.7331	44.239			18.2665	-32.063	21.7671	73.29			18.2325	-32.049	21.801	45.074			18.2839	-31.152	21.7664	45.267			18.2335	-30.841	21.7665	62.074			18.2671	-30.475	21.7165	73.404
	18.216	-31.456	21.7164	45.686			18.2832	-32.106	21.7505	77.061			18.2492	-32.095	21.7843	46.943			18.3006	-31.192	21.7497	46.942			18.2502	-30.88	21.7499	64.56			18.2838	-30.512	21.6998	75.397
	18.2327	-31.502	21.6998	47.323			18.2998	-32.15	21.7338	80.849			18.2659	-32.141	21.7676	49.019			18.3173	-31.232	21.7331	48.824			18.2669	-30.92	21.7332	67.183			18.3004	-30.549	21.6832	77.403
	18.2493	-31.549	21.6831	49.137			18.3165	-32.194	21.7171	84.578			18.2826	-32.187	21.751	51.295			18.334	-31.272	21.7164	50.89			18.2835	-30.959	21.7166	69.934			18.3171	-30.586	21.6665	79.404
	18.266	-31.595	21.6664	51.111			18.3332	-32.238	21.7005	88.164			18.2992	-32.233	21.7343	53.778			18.3506	-31.313	21.6997	53.132			18.3002	-30.998	21.6999	72.801			18.3338	-30.623	21.6499	81.385
	18.2827	-31.641	21.6498	53.248			18.3498	-32.282	21.6838	91.523			18.3159	-32.28	21.7177	56.489			18.3673	-31.354	21.6831	55.563			18.3169	-31.037	21.6832	75.767			18.3504	-30.66	21.6332	83.328
	18.2994	-31.688	21.6331	55.57			18.3665	-32.326	21.6671	94.586			18.3325	-32.326	21.701	59.436			18.384	-31.395	21.6664	58.211			18.3335	-31.077	21.6666	78.798			18.3671	-30.698	21.6165	85.211
	18.316	-31.734	21.6164	58.095			18.3832	-32.37	21.6505	97.293			18.3492	-32.373	21.6843	62.606			18.4006	-31.436	21.6497	61.092			18.3502	-31.117	21.6499	81.869			18.3838	-30.736	21.5999	87.02
	18.3327	-31.78	21.5998	60.826			18.3999	-32.415	21.6338	99.599			18.3659	-32.421	21.6677	65.971			18.4173	-31.478	21.6331	64.204			18.3669	-31.157	21.6333	84.961			18.4004	-30.774	21.5832	88.753
	18.3494	-31.827	21.5831	63.742			18.4165	-32.46	21.6172	101.293			18.3825	-32.468	21.651	69.493			18.4339	-31.52	21.6164	67.523			18.3835	-31.197	21.6166	88.052			18.4171	-30.812	21.5665	90.387
	18.366	-31.875	21.5664	66.813			18.4332	-32.505	21.6005	102.418			18.3992	-32.516	21.6344	73.142			18.4506	-31.562	21.5997	71.027			18.4002	-31.236	21.5999	91.113			18.4338	-30.851	21.5499	91.808
	18.3827	-31.923	21.5498	70.007			18.4499	-32.55	21.5838	103.365			18.4159	-32.564	21.6177	76.872			18.4673	-31.603	21.5831	74.699			18.4169	-31.277	21.5833	94.111			18.4504	-30.889	21.5332	93.03
	18.3994	-31.971	21.5331	73.284			18.4665	-32.594	21.5672	104.217			18.4325	-32.613	21.601	80.613			18.484	-31.644	21.5664	78.521			18.4335	-31.317	21.5666	97.011			18.4671	-30.928	21.5165	94.223
	18.416	-32.018	21.5165	76.607			18.4832	-32.639	21.5505	104.981			18.4492	-32.662	21.5844	84.278			18.5006	-31.686	21.5497	82.469			18.4502	-31.358	21.5499	99.786			18.4838	-30.968	21.4999	95.382
	18.4327	-32.066	21.4998	79.931			18.4998	-32.685	21.5339	105.294			18.4659	-32.711	21.5677	87.787			18.5173	-31.727	21.5331	86.509			18.4669	-31.4	21.5333	102.414			18.5004	-31.007	21.4832	96.333
	18.4494	-32.114	21.4831	83.205			18.5165	-32.73	21.5172	104.773			18.4825	-32.758	21.551	91.075			18.534	-31.769	21.5164	90.582			18.4835	-31.441	21.5166	104.872			18.5171	-31.046	21.4666	97.071
	18.466	-32.161	21.4665	86.358			18.5332	-32.776	21.5005	103.895			18.4992	-32.806	21.5344	94.082			18.5506	-31.811	21.4997	94.63			18.5002	-31.482	21.5	107.145			18.5338	-31.086	21.4499	97.701
	18.4827	-32.209	21.4498	89.319			18.5498	-32.822	21.4839	103.077			18.5159	-32.854	21.5177	96.739			18.5673	-31.853	21.4831	98.608			18.5169	-31.524	21.4833	109.218			18.5505	-31.126	21.4332	98.268
	18.4994	-32.257	21.4331	92.031			18.5665	-32.867	21.4672	102.404			18.5325	-32.903	21.501	99.003			18.584	-31.896	21.4664	102.483			18.5335	-31.565	21.4666	110.997			18.5671	-31.165	21.4166	98.765
	18.516	-32.305	21.4165	94.452			18.5832	-32.913	21.4505	101.669			18.5492	-32.952	21.4844	100.672			18.6006	-31.94	21.4498	106.204			18.5502	-31.607	21.45	112.359			18.5838	-31.205	21.3999	99.197
	18.5327	-32.352	21.3998	96.537			18.5998	-32.959	21.4339	100.669			18.5659	-33.001	21.4677	101.807			18.6173	-31.983	21.4331	109.718			18.5669	-31.649	21.4333	113.549			18.6004	-31.245	21.3833	99.589
	18.5494	-32.4	21.3832	98.038			18.6165	-33.006	21.4172	99.409			18.5826	-33.05	21.451	102.775			18.634	-32.026	21.4164	112.981			18.5835	-31.691	21.4167	114.692			18.6171	-31.285	21.3666	99.932
	18.566	-32.448	21.3665	99.058			18.6332	-33.053	21.4005	98.054			18.5992	-33.099	21.4344	103.641			18.6506	-32.069	21.3998	115.955			18.6002	-31.734	21.4	115.669			18.6338	-31.325	21.3499	100.079
	18.5827	-32.497	21.3498	99.924			18.6498	-33.099	21.3839	96.743			18.6159	-33.148	21.4177	104.418			18.6673	-32.112	21.3831	118.61			18.6169	-31.776	21.3833	116.44			18.6504	-31.366	21.3333	99.776
	18.5994	-32.544	21.3331	100.697			18.6665	-33.145	21.3672	95.487			18.6325	-33.198	21.4011	104.983			18.684	-32.156	21.3664	120.926			18.6335	-31.819	21.3667	117.105			18.6671	-31.407	21.3166	99.206
	18.616	-32.592	21.3165	101.388			18.6832	-33.193	21.3506	94.205			18.6492	-33.248	21.3844	104.776			18.7006	-32.199	21.3498	122.708			18.6502	-31.861	21.35	117.711			18.6838	-31.447	21.2999	98.916
	18.6327	-32.64	21.2998	101.68			18.6998	-33.24	21.3339	92.834			18.6659	-33.299	21.3677	104.02			18.7173	-32.243	21.3164	125.127			18.6669	-31.905	21.3333	118.111			18.7004	-31.488	21.2833	98.756
	18.6494	-32.689	21.2832	101.145			18.7165	-33.287	21.3172	91.389			18.6825	-33.349	21.3511	103.205			18.734	-32.287	21.2998	126.134			18.6835	-31.949	21.3167	117.894			18.7171	-31.529	21.2666	98.202
	18.666	-32.737	21.2665	100.239			18.7332	-33.335	21.3006	89.927			18.6992	-33.4	21.3344	102.571			18.7506	-32.331	21.2831	127.018			18.7002	-31.993	21.3	117.26			18.7338	-31.57	21.2499	97.251
	18.6827	-32.784	21.2498	99.393			18.7498	-33.381	21.2839	88.497			18.7159	-33.451	21.3178	101.978			18.7673	-32.375	21.2665	127.766			18.7169	-32.038	21.2834	116.709			18.7504	-31.612	21.2333	96.319
	18.6994	-32.832	21.2332	98.712			18.7665	-33.429	21.2673	87.104			18.7326	-33.502	21.3011	101.127			18.784	-32.42	21.2498	127.862			18.7335	-32.082	21.2667	116.467			18.7671	-31.655	21.2166	95.776
	18.716	-32.88	21.2165	97.992			18.7832	-33.476	21.2506	85.722			18.7492	-33.552	21.2844	99.957			18.8006	-32.464	21.2331	127.242			18.7502	-32.125	21.25	115.931			18.7838	-31.697	21.2	95.224
	18.7327	-32.927	21.1999	97.023			18.7998	-33.524	21.2339	84.329			18.7659	-33.603	21.2677	98.619			18.8173	-32.508	21.2165	126.395			18.7669	-32.169	21.2334	114.939			18.8004	-31.739	21.1833	94.208
	18.7494	-32.976	21.1832	95.793			18.8165	-33.572	21.2173	82.929			18.7826	-33.654	21.2511	97.304			18.834	-32.553	21.1998	125.62			18.7835	-32.213	21.2167	113.723			18.8171	-31.782	21.1666	92.97
	18.766	-33.025	21.1665	94.467			18.8332	-33.622	21.2006	81.546			18.7992	-33.705	21.2344	96.068			18.8506	-32.597	21.1831	124.872			18.8002	-32.258	21.2001	112.527			18.8338	-31.826	21.15	91.844
	18.7827	-33.073	21.1499	93.191			18.8498	-33.672	21.1839	80.205			18.8159	-33.755	21.2178	94.832			18.8673	-32.642	21.1665	123.92			18.8169	-32.303	21.1834	111.423			18.8504	-31.869	21.1333	91.096
	18.7994	-33.121	21.1332	91.978			18.8665	-33.72	21.1673	78.934			18.8325	-33.806	21.2011	93.512			18.884	-32.687	21.1498	122.631			18.8335	-32.348	21.1667	110.295			18.8671	-31.912	21.1166	90.291
	18.816	-33.17	21.1165	90.744			18.8832	-33.769	21.1506	77.74			18.8492	-33.857	21.1844	92.098			18.9006	-32.733	21.1332	121.083			18.8502	-32.394	21.1501	109.011			18.8838	-31.956	21.1	89.084
	18.8327	-33.22	21.0999	89.426			18.8998	-33.819	21.1339	76.514			18.8659	-33.909	21.1678	90.645			18.9173	-32.779	21.1165	119.44			18.8669	-32.44	21.1334	107.56			18.9004	-32	21.0833	87.727
	18.8494	-33.27	21.0832	88.045			18.9165	-33.869	21.1173	75.259			18.8825	-33.961	21.1511	89.214			18.934	-32.825	21.0998	117.804			18.8835	-32.486	21.1167	106.034			18.9171	-32.044	21.0666	86.538
	18.866	-33.319	21.0665	86.662			18.9332	-33.92	21.1006	74.138			18.8992	-34.013	21.1344	87.825			18.9506	-32.871	21.0832	116.158			18.9002	-32.533	21.1001	104.526			18.9338	-32.089	21.05	85.731
	18.8827	-33.37	21.0499	85.317			18.9498	-33.971	21.084	73.136			18.9159	-34.065	21.1178	86.457			18.9673	-32.918	21.0665	114.432			18.9169	-32.58	21.0834	103.049			18.9505	-32.134	21.0333	84.807
	18.8994	-33.421	21.0332	83.998			18.9665	-34.022	21.0673	72.085			18.9325	-34.117	21.1011	85.087			18.984	-32.965	21.0498	112.588			18.9335	-32.627	21.0667	101.556			18.9671	-32.179	21.0167	83.505
	18.916	-33.472	21.0166	82.681			18.9832	-34.072	21.0506	70.936			18.9492	-34.169	21.0845	83.715			19.0006	-33.012	21.0332	110.668			18.9502	-32.674	21.0501	100.008			18.9838	-32.225	21	82.116
	18.9327	-33.523	20.9999	81.36			18.9998	-34.123	21.034	69.913			18.9659	-34.223	21.0678	82.355			19.0173	-33.06	21.0165	108.732			18.9669	-32.721	21.0334	98.411			19.0004	-32.271	20.9833	81.036
	18.9494	-33.574	20.9832	80.042			19.0165	-34.173	21.0173	69.089			18.9825	-34.277	21.0511	81.021			19.034	-33.109	20.9999	106.812			18.9835	-32.769	21.0168	96.804			19.0171	-32.317	20.9667	80.29
	18.966	-33.625	20.9666	78.757			19.0332	-34.225	21.0006	68.258			18.9992	-34.33	21.0345	79.756			19.0506	-33.159	20.9832	104.911			19.0002	-32.815	21.0001	95.219			19.0338	-32.364	20.95	79.278
	18.9827	-33.677	20.9499	77.571			19.0498	-34.277	20.984	67.276			19.0159	-34.384	21.0178	78.589			19.0673	-33.209	20.9665	103.007			19.0169	-32.862	20.9834	93.659			19.0504	-32.41	20.9334	77.906
	18.9994	-33.731	20.9332	76.424			19.0665	-34.328	20.9673	66.314			19.0325	-34.438	21.0011	77.389			19.084	-33.258	20.9499	101.088			19.0335	-32.911	20.9668	92.11			19.0671	-32.457	20.9167	76.586
	19.016	-33.784	20.9166	75.219			19.0832	-34.379	20.9506	65.578			19.0492	-34.492	20.9845	76.143			19.1006	-33.308	20.9332	99.167			19.0502	-32.959	20.9501	90.56			19.0838	-32.503	20.9	75.753
	19.0327	-33.837	20.8999	74.016			19.0998	-34.431	20.934	64.947			19.0659	-34.547	20.9678	75.006			19.1173	-33.359	20.9166	97.262			19.0669	-33.007	20.9334	89.014			19.1004	-32.55	20.8834	75.058
	19.0494	-33.888	20.8832	72.974			19.1165	-34.483	20.9173	64.233			19.0825	-34.601	20.9511	74.011			19.1339	-33.409	20.8999	95.394			19.0835	-33.057	20.9168	87.491			19.1171	-32.599	20.8667	73.931
	19.066	-33.941	20.8666	72.021			19.1332	-34.536	20.9007	63.423			19.0992	-34.656	20.9345	72.981			19.1506	-33.461	20.8832	93.567			19.1002	-33.106	20.9001	85.998			19.1338	-32.647	20.85	72.539
	19.0827	-33.994	20.8499	70.955			19.1498	-34.589	20.884	62.706			19.1158	-34.711	20.9178	71.85			19.1673	-33.514	20.8666	91.768			19.1168	-33.156	20.8834	84.53			19.1504	-32.695	20.8334	71.468
	19.0994	-34.047	20.8332	69.818			19.1665	-34.643	20.8673	62.142			19.1325	-34.767	20.9012	70.826			19.1839	-33.566	20.8499	89.994			19.1335	-33.206	20.8668	83.083			19.1671	-32.744	20.8167	70.86
	19.116	-34.101	20.8166	68.878			19.1832	-34.696	20.8507	61.625			19.1492	-34.823	20.8845	69.996			19.2006	-33.619	20.8332	88.245			19.1502	-33.256	20.8501	81.691			19.1838	-32.793	20.8	70.143
	19.1327	-34.154	20.7999	68.116			19.1998	-34.75	20.834	61.067			19.1658	-34.88	20.8678	69.182			19.2173	-33.672	20.8166	86.527			19.1669	-33.306	20.8335	80.378			19.2005	-32.842	20.7834	68.933
	19.1493	-34.207	20.7832	67.28			19.2165	-34.803	20.8173	60.481			19.1825	-34.937	20.8512	68.226			19.2339	-33.724	20.7999	84.86			19.1835	-33.357	20.8168	79.058			19.2171	-32.892	20.7667	67.651
	19.166	-34.262	20.7666	66.278			19.2332	-34.856	20.8007	59.955			19.1992	-34.995	20.8345	67.279			19.2506	-33.778	20.7833	83.246			19.2002	-33.408	20.8001	77.697			19.2338	-32.941	20.7501	66.902
	19.1827	-34.316	20.7499	65.363			19.2498	-34.909	20.784	59.513			19.2158	-35.053	20.8178	66.535			19.2673	-33.831	20.7666	81.671			19.2169	-33.461	20.7835	76.419			19.2505	-32.991	20.7334	66.39
	19.1993	-34.371	20.7333	64.693			19.2665	-34.963	20.7674	59.113			19.2325	-35.11	20.8012	65.898			19.2839	-33.884	20.7499	80.121			19.2335	-33.514	20.7668	75.273			19.2671	-33.041	20.7167	65.616
	19.216	-34.425	20.7166	64.087			19.2832	-35.017	20.7507	58.717			19.2492	-35.167	20.7845	65.196			19.3006	-33.939	20.7333	78.63			19.2502	-33.567	20.7501	74.106			19.2838	-33.091	20.7001	64.396
	19.2327	-34.48	20.6999	63.349			19.2998	-35.071	20.734	58.327			19.2659	-35.226	20.7678	64.403			19.3173	-33.995	20.7166	77.263			19.2669	-33.62	20.7335	72.816			19.3005	-33.142	20.6834	63.392
	19.2493	-34.535	20.6833	62.519			19.3165	-35.127	20.7173	57.964			19.2825	-35.286	20.7512	63.693			19.3339	-34.05	20.7	75.924			19.2835	-33.672	20.7168	71.607			19.3171	-33.194	20.6667	62.862
	19.266	-34.59	20.6666	61.846			19.3332	-35.182	20.7007	57.637			19.2992	-35.345	20.7345	63.136			19.3506	-34.107	20.6833	74.501			19.3002	-33.726	20.7002	70.627			19.3338	-33.245	20.6501	62.376
	19.2827	-34.646	20.65	61.341			19.3498	-35.236	20.684	57.345			19.3159	-35.405	20.7179	62.628			19.3672	-34.166	20.6666	73.123			19.3168	-33.779	20.6835	69.68			19.3504	-33.297	20.6334	61.578
	19.2993	-34.701	20.6333	60.852			19.3665	-35.29	20.6674	57.08			19.3325	-35.465	20.7012	62.085			19.3839	-34.224	20.65	71.956			19.3335	-33.834	20.6668	68.538			19.3671	-33.35	20.6167	60.479
	19.316	-34.758	20.6166	60.297			19.3832	-35.346	20.6507	56.835			19.3492	-35.526	20.6845	61.509			19.4006	-34.282	20.6333	70.859			19.3502	-33.89	20.6502	67.344			19.3838	-33.403	20.6001	59.701
	19.3327	-34.814	20.6	59.719			19.3998	-35.401	20.634	56.611			19.3659	-35.587	20.6679	60.978			19.4172	-34.342	20.6166	69.587			19.3668	-33.945	20.6335	66.421			19.4005	-33.456	20.5834	59.248
	19.3493	-34.871	20.5833	59.213			19.4165	-35.457	20.6174	56.411			19.3825	-35.647	20.6512	60.531			19.4339	-34.403	20.6	68.265			19.3835	-34.001	20.6168	65.659			19.4171	-33.509	20.5668	58.782
	19.366	-34.928	20.5666	58.791			19.4331	-35.513	20.6007	56.233			19.3992	-35.707	20.6345	60.132			19.4506	-34.462	20.5833	67.237			19.4002	-34.056	20.6002	64.767			19.4338	-33.562	20.5501	58.065
	19.3827	-34.986	20.55	58.405			19.4498	-35.569	20.584	56.073			19.4158	-35.767	20.6179	59.743			19.4672	-34.521	20.5666	66.385			19.4169	-34.112	20.5835	63.665			19.4504	-33.615	20.5334	57.19
	19.3993	-35.043	20.5333	58.027			19.4665	-35.626	20.5674	55.927			19.4325	-35.828	20.6012	59.363			19.4839	-34.582	20.55	65.367			19.4335	-34.17	20.5668	62.693			19.4671	-33.669	20.5168	56.544
	19.416	-35.1	20.5167	57.657			19.4831	-35.684	20.5507	55.795			19.4492	-35.888	20.5845	59.003			19.5006	-34.644	20.5333	64.133			19.4502	-34.228	20.5502	62.004			19.4838	-33.724	20.5001	56.099
	19.4327	-35.158	20.5	57.313			19.4998	-35.742	20.5341	55.673			19.4658	-35.949	20.5679	58.677			19.5172	-34.707	20.5167	63.115			19.4669	-34.286	20.5335	61.353			19.5004	-33.778	20.4835	55.636
	19.4493	-35.216	20.4833	57.003			19.5165	-35.8	20.5174	55.56			19.4825	-36.01	20.5512	58.383			19.5339	-34.769	20.5	62.396			19.4835	-34.344	20.5168	60.498			19.5171	-33.834	20.4668	55.028
	19.466	-35.273	20.4667	56.725			19.5331	-35.858	20.5007	55.456			19.4992	-36.072	20.5345	58.114			19.5506	-34.832	20.4833	61.663			19.5002	-34.403	20.5002	59.523			19.5338	-33.89	20.4502	54.346
	19.4827	-35.331	20.45	56.476			19.5498	-35.917	20.484	55.364			19.5159	-36.135	20.5179	57.864			19.5672	-34.896	20.4667	60.682			19.5169	-34.461	20.4835	58.772			19.5504	-33.945	20.4335	53.786
	19.5027	-35.401	20.4333	56.254			19.5665	-35.977	20.4674	55.298			19.5325	-36.198	20.5012	57.635			19.5839	-34.959	20.45	59.636			19.5335	-34.519	20.4668	58.208			19.5671	-34.001	20.4168	53.342
	19.536	-35.519	20.4167	56.058			19.5831	-36.038	20.4507	55.275			19.5492	-36.261	20.4846	57.428			19.6006	-35.023	20.4334	58.869			19.5502	-34.579	20.4502	57.609			19.5838	-34.059	20.4002	52.892
	19.5526	-35.579	20.4	55.883			19.5998	-36.099	20.434	55.315			19.5659	-36.326	20.4679	57.241			19.6172	-35.089	20.4167	58.271			19.5668	-34.641	20.4335	56.861			19.6004	-34.118	20.3835	52.37
	19.5693	-35.638	20.3833	55.726			19.6165	-36.159	20.4174	55.421			19.5825	-36.391	20.4512	57.07			19.6339	-35.155	20.4	57.597			19.5835	-34.703	20.4169	56.08			19.6171	-34.176	20.3668	51.825
	19.586	-35.698	20.3667	55.584			19.6331	-36.221	20.4007	55.572			19.5992	-36.455	20.4346	56.917			19.6506	-35.222	20.3834	56.747			19.6002	-34.764	20.4002	55.449			19.6338	-34.235	20.3502	51.345
	19.6026	-35.757	20.35	55.453			19.6498	-36.283	20.384	55.74			19.6159	-36.521	20.4179	56.779			19.6672	-35.29	20.3667	55.917			19.6168	-34.825	20.3835	54.93			19.6504	-34.294	20.3335	50.931
	19.6193	-35.817	20.3333	55.332			19.6665	-36.347	20.3674	55.918			19.6325	-36.586	20.4013	56.653			19.6839	-35.358	20.35	55.291			19.6335	-34.888	20.3669	54.399			19.6671	-34.354	20.3168	50.526
	19.636	-35.878	20.3167	55.222			19.6831	-36.411	20.3507	56.123			19.6492	-36.652	20.3846	56.538			19.7006	-35.427	20.3334	54.761			19.6502	-34.952	20.3502	53.794			19.6837	-34.414	20.3002	50.086
	19.6526	-35.939	20.3	55.134			19.6998	-36.474	20.3341	56.367			19.6659	-36.718	20.3679	56.432			19.7172	-35.496	20.3167	54.182			19.6668	-35.016	20.3335	53.167			19.7004	-34.475	20.2835	49.632
	19.6693	-36	20.2833	55.096			19.7165	-36.538	20.3174	56.643			19.6859	-36.799	20.3513	56.332			19.7339	-35.565	20.3	53.523			19.6835	-35.081	20.3169	52.613			19.7171	-34.539	20.2669	49.211
	19.686	-36.062	20.2667	55.142			19.7331	-36.601	20.3007	56.935			19.7025	-36.867	20.3346	56.24			19.7506	-35.633	20.2834	52.885			19.7002	-35.146	20.3002	52.13			19.7338	-34.602	20.2502	48.838
	19.7026	-36.126	20.25	55.292			19.7498	-36.666	20.2841	57.232			19.7192	-36.934	20.3179	56.158			19.7672	-35.703	20.2667	52.343			19.7168	-35.213	20.2835	51.661			19.7504	-34.665	20.2335	48.481
	19.7193	-36.19	20.2334	55.509			19.7665	-36.731	20.2674	57.53			19.7359	-37.001	20.3013	56.092			19.7839	-35.775	20.25	51.85			19.7335	-35.28	20.2669	51.172			19.7671	-34.729	20.2169	48.114
	19.736	-36.254	20.2167	55.735			19.7831	-36.796	20.2507	57.833			19.7525	-37.069	20.2846	56.05			19.8006	-35.847	20.2334	51.336			19.7502	-35.348	20.2502	50.674			19.7838	-34.794	20.2002	47.731
	19.7526	-36.317	20.2	55.967			19.7998	-36.862	20.2341	58.135			19.7692	-37.137	20.2679	56.038			19.8173	-35.921	20.2167	50.799			19.7668	-35.416	20.2336	50.204			19.8004	-34.859	20.1835	47.353
	19.7693	-36.381	20.1834	56.237			19.8165	-36.929	20.2174	58.428			19.7858	-37.204	20.2513	56.061			19.8339	-35.994	20.2001	50.291			19.7835	-35.485	20.2169	49.77			19.8171	-34.925	20.1669	47.003
	19.7859	-36.446	20.1667	56.579			19.8331	-36.996	20.2008	58.703			19.8025	-37.273	20.2346	56.118			19.8506	-36.068	20.1834	49.834			19.8002	-35.556	20.2002	49.356			19.8338	-34.992	20.1502	46.677
	19.8026	-36.512	20.15	56.983			19.8498	-37.062	20.1841	58.957			19.8192	-37.344	20.2179	56.201			19.8672	-36.144	20.1667	49.4			19.8168	-35.627	20.1836	48.941			19.8504	-35.058	20.1335	46.358
	19.8193	-36.578	20.1334	57.393			19.8665	-37.129	20.1674	59.183			19.8358	-37.414	20.2013	56.302			19.8839	-36.22	20.1501	48.965			19.8335	-35.698	20.1669	48.519			19.8671	-35.124	20.1169	46.045
	19.836	-36.645	20.1167	57.768			19.8831	-37.195	20.1508	59.384			19.8525	-37.485	20.1846	56.411			19.9006	-36.297	20.1334	48.533			19.8502	-35.769	20.1502	48.108			19.8837	-35.192	20.1002	45.74
	19.8526	-36.713	20.1	58.136			19.8998	-37.262	20.1341	59.558			19.8692	-37.556	20.168	56.525			19.9172	-36.374	20.1167	48.114			19.8668	-35.842	20.1335	47.724			19.9004	-35.262	20.0835	45.444
	19.8693	-36.78	20.0834	58.544			19.9165	-37.33	20.1174	59.702			19.8858	-37.628	20.1513	56.646			19.9339	-36.452	20.1001	47.713			19.8835	-35.916	20.1169	47.359			19.9171	-35.331	20.0669	45.157
	19.886	-36.848	20.0667	58.982			19.9332	-37.399	20.1008	59.816			19.9025	-37.7	20.1346	56.769			19.9506	-36.53	20.0834	47.333			19.9002	-35.991	20.1002	47.002			19.9337	-35.4	20.0502	44.876
	19.9026	-36.916	20.05	59.396			19.9498	-37.467	20.0841	59.904			19.9192	-37.774	20.118	56.888			19.9672	-36.609	20.0667	46.971			19.9168	-36.065	20.0835	46.652			19.9504	-35.47	20.0336	44.601
	19.9193	-36.985	20.0334	59.757			19.9665	-37.535	20.0674	59.972			19.9358	-37.849	20.1013	57.001			19.9839	-36.689	20.0501	46.61			19.9335	-36.141	20.0669	46.315			19.9671	-35.542	20.0169	44.333
	19.936	-37.055	20.0167	60.079			19.9831	-37.605	20.0508	60.028			19.9525	-37.924	20.0846	57.111			20.0006	-36.769	20.0334	46.256			19.9502	-36.219	20.0502	45.993			19.9838	-35.615	20.0002	44.072
	19.9526	-37.125	20.0001	60.376			19.9998	-37.674	20.0341	60.077			19.9692	-38.001	20.068	57.221			20.0173	-36.852	20.0167	45.916			19.9668	-36.297	20.0336	45.681			20.0004	-35.688	19.9836	43.819
	19.9693	-37.195	19.9834	60.636			20.0165	-37.744	20.0175	60.116			19.9858	-38.077	20.0513	57.325			20.0339	-36.935	20.0001	45.593			19.9835	-36.376	20.0169	45.377			20.0171	-35.761	19.9669	43.573
	19.986	-37.266	19.9667	60.846			20.0331	-37.815	20.0008	60.098			20.0025	-38.155	20.0347	57.413			20.0506	-37.018	19.9834	45.285			20.0002	-36.456	20.0003	45.08			20.0338	-35.834	19.9503	43.334
	20.0026	-37.338	19.9501	61.01			20.0498	-37.886	19.9841	59.925			20.0192	-38.234	20.018	57.483			20.0673	-37.103	19.9668	44.984			20.0168	-36.536	19.9836	44.79			20.0504	-35.908	19.9336	43.101
	20.0193	-37.41	19.9334	61.136			20.0665	-37.957	19.9675	59.547			20.0358	-38.313	20.0013	57.539			20.0839	-37.19	19.9501	44.688			20.0335	-36.618	19.9669	44.506			20.0671	-35.984	19.9169	42.871
	20.036	-37.482	19.9167	61.229			20.0831	-38.031	19.9508	59.107			20.0525	-38.392	19.9847	57.586			20.1006	-37.278	19.9334	44.4			20.0501	-36.701	19.9503	44.227			20.0838	-36.06	19.9003	42.648
	20.0527	-37.555	19.9001	61.305			20.0998	-38.104	19.9341	58.752			20.0692	-38.472	19.968	57.621			20.1172	-37.366	19.9168	44.119			20.0668	-36.786	19.9336	43.953			20.1004	-36.137	19.8836	42.428
	20.0693	-37.628	19.8834	61.373			20.1165	-38.178	19.9175	58.399			20.0858	-38.554	19.9513	57.647			20.1339	-37.454	19.9001	43.851			20.0835	-36.87	19.9169	43.689			20.1171	-36.214	19.8669	42.21
	20.086	-37.701	19.8667	61.413			20.1331	-38.254	19.9008	57.891			20.1025	-38.636	19.9347	57.665			20.1506	-37.544	19.8834	43.593			20.1001	-36.954	19.9002	43.434			20.1338	-36.292	19.8502	41.995
	20.1027	-37.775	19.8501	61.33			20.1498	-38.331	19.8842	57.237			20.1192	-38.719	19.918	57.68			20.1672	-37.635	19.8668	43.343			20.1168	-37.041	19.8836	43.194			20.1504	-36.371	19.8336	41.785
	20.1193	-37.85	19.8334	60.989			20.1665	-38.408	19.8675	56.664			20.1358	-38.802	19.9014	57.692			20.1839	-37.726	19.8501	43.096			20.1335	-37.128	19.8669	42.967			20.1671	-36.452	19.8169	41.582
	20.136	-37.925	19.8167	60.443			20.1832	-38.485	19.8508	56.203			20.1525	-38.886	19.8847	57.701			20.2006	-37.819	19.8334	42.854			20.1501	-37.217	19.8503	42.745			20.1838	-36.532	19.8002	41.386
	20.1527	-38.001	19.8001	59.987			20.1998	-38.562	19.8342	55.675			20.1692	-38.971	19.868	57.692			20.2172	-37.913	19.8168	42.623			20.1668	-37.305	19.8336	42.521			20.2004	-36.613	19.7836	41.197
	20.1693	-38.076	19.7834	59.654			20.2165	-38.641	19.8175	54.976			20.1858	-39.057	19.8514	57.639			20.2339	-38.007	19.8001	42.403			20.1835	-37.394	19.8169	42.295			20.2171	-36.693	19.7669	41.015
	20.186	-38.152	19.7667	59.201			20.2331	-38.723	19.8008	54.268			20.2025	-39.143	19.8347	57.503			20.2506	-38.103	19.7834	42.191			20.2001	-37.484	19.8003	42.075			20.2338	-36.774	19.7503	40.842
	20.2026	-38.228	19.7501	58.468			20.2498	-38.804	19.7842	53.723			20.2192	-39.23	19.818	57.285			20.2673	-38.199	19.7668	41.984			20.2168	-37.575	19.7836	41.867			20.2504	-36.857	19.7336	40.674
	20.2193	-38.306	19.7334	57.717			20.2665	-38.885	19.7675	53.238			20.2358	-39.318	19.8014	57.023			20.2839	-38.295	19.7501	41.78			20.2335	-37.666	19.7669	41.67			20.2671	-36.941	19.7169	40.505
	20.236	-38.385	19.7168	57.223			20.2832	-38.967	19.7508	52.637			20.2525	-39.406	19.7847	56.747			20.3006	-38.395	19.7335	41.582			20.2501	-37.759	19.7503	41.481			20.2838	-37.026	19.7003	40.336
	20.2527	-38.465	19.7001	56.785			20.2998	-39.049	19.7342	51.922			20.2692	-39.497	19.768	56.459			20.3172	-38.498	19.7168	41.388			20.2668	-37.854	19.7336	41.295			20.3004	-37.112	19.6836	40.173
	20.2693	-38.545	19.6834	56.1			20.3165	-39.133	19.7175	51.299			20.2858	-39.588	19.7514	56.134			20.3339	-38.6	19.7001	41.198			20.2835	-37.95	19.7169	41.106			20.3171	-37.198	19.6669	40.012
	20.286	-38.626	19.6668	55.214			20.3332	-39.219	19.7008	50.833			20.3025	-39.678	19.7347	55.757			20.3506	-38.703	19.6835	41.014			20.3001	-38.047	19.7003	40.919			20.3338	-37.286	19.6503	39.853
	20.3027	-38.707	19.6501	54.573			20.3498	-39.306	19.6842	50.368			20.3192	-39.769	19.718	55.352			20.3672	-38.807	19.6668	40.836			20.3168	-38.143	19.6836	40.744			20.3504	-37.374	19.6336	39.701
	20.3193	-38.789	19.6334	54.166			20.3665	-39.394	19.6675	49.776			20.3358	-39.86	19.7014	54.938			20.3839	-38.913	19.6501	40.663			20.3335	-38.241	19.6669	40.581			20.3671	-37.463	19.6169	39.555
	20.336	-38.873	19.6168	53.664			20.3832	-39.481	19.6509	49.13			20.3525	-39.953	19.6847	54.521			20.4006	-39.021	19.6335	40.496			20.3501	-38.342	19.6503	40.42			20.3838	-37.554	19.6003	39.407
	20.3527	-38.958	19.6001	52.868			20.3999	-39.569	19.6342	48.616			20.3692	-40.046	19.6681	54.078			20.4173	-39.13	19.6168	40.332			20.3668	-38.445	19.6336	40.258			20.4004	-37.646	19.5836	39.262
	20.3693	-39.044	19.5834	52.082			20.4165	-39.657	19.6175	48.21			20.3858	-40.139	19.6514	53.606			20.4339	-39.241	19.6001	40.17			20.3835	-38.548	19.6169	40.096			20.4171	-37.738	19.5669	39.119
	20.386	-39.129	19.5668	51.605			20.4332	-39.746	19.6009	47.775			20.4025	-40.235	19.6347	53.122			20.4506	-39.353	19.5835	40.012			20.4001	-38.652	19.6003	39.94			20.4338	-37.83	19.5503	38.98
	20.4027	-39.215	19.5501	51.237			20.4499	-39.836	19.5842	47.255			20.4192	-40.331	19.6181	52.641			20.4673	-39.466	19.5668	39.86			20.4168	-38.755	19.5836	39.793			20.4504	-37.924	19.5336	38.847
	20.4193	-39.303	19.5334	50.719			20.4665	-39.926	19.5675	46.741			20.4358	-40.428	19.6014	52.164			20.4839	-39.582	19.5501	39.713			20.4335	-38.859	19.567	39.651			20.4671	-38.018	19.5169	38.72
	20.436	-39.392	19.5168	50.01			20.4832	-40.017	19.5509	46.314			20.4525	-40.528	19.5847	51.673			20.5006	-39.7	19.5335	39.567			20.4501	-38.967	19.5503	39.507			20.4838	-38.113	19.5003	38.593
	20.4527	-39.483	19.5001	49.39			20.4998	-40.108	19.5342	45.937			20.4692	-40.627	19.5681	51.171			20.5173	-39.819	19.5168	39.427			20.4668	-39.075	19.5336	39.367			20.5004	-38.21	19.4836	38.466
	20.4693	-39.572	19.4835	48.976			20.5165	-40.2	19.5175	45.542			20.4858	-40.726	19.5514	50.675			20.534	-39.937	19.5002	39.292			20.4835	-39.184	19.517	39.231			20.5171	-38.309	19.4669	38.34
	20.486	-39.663	19.4668	48.604			20.5332	-40.291	19.5009	45.115			20.5025	-40.828	19.5347	50.2			20.5506	-40.057	19.4835	39.16			20.5001	-39.294	19.5003	39.097			20.5338	-38.41	19.4503	38.218
	20.5026	-39.757	19.4501	48.134			20.5498	-40.384	19.4842	44.7			20.5192	-40.93	19.5181	49.722			20.5673	-40.178	19.4668	39.028			20.5168	-39.405	19.4836	38.968			20.5504	-38.511	19.4336	38.1
	20.5193	-39.852	19.4335	47.576			20.5665	-40.479	19.4676	44.335			20.5358	-41.033	19.5014	49.234			20.5839	-40.301	19.4502	38.899			20.5335	-39.518	19.467	38.842			20.5671	-38.612	19.4169	37.984
	20.536	-39.948	19.4168	47.073			20.5832	-40.576	19.4509	44.002			20.5525	-41.138	19.4847	48.747			20.6006	-40.426	19.4335	38.775			20.5501	-39.633	19.4503	38.72			20.5837	-38.715	19.4003	37.874
	20.5693	-40.138	19.4001	46.683			20.5998	-40.675	19.4342	43.664			20.5692	-41.243	19.4681	48.277			20.6173	-40.552	19.4168	38.658			20.5668	-39.75	19.4337	38.603			20.6004	-38.819	19.3836	37.764
	20.586	-40.235	19.3835	46.327			20.6165	-40.772	19.4176	43.313			20.5858	-41.349	19.4514	47.83			20.6339	-40.678	19.4002	38.545			20.5835	-39.869	19.417	38.487			20.6171	-38.925	19.3669	37.656
	20.6027	-40.334	19.3668	45.94			20.6332	-40.872	19.4009	42.97			20.6025	-41.456	19.4347	47.388			20.6506	-40.809	19.3835	38.434			20.6001	-39.988	19.4003	38.371			20.6337	-39.033	19.3503	37.548
	20.6193	-40.434	19.3501	45.522			20.6498	-40.976	19.3842	42.659			20.6192	-41.565	19.4181	46.946			20.6673	-40.941	19.3668	38.324			20.6168	-40.109	19.3837	38.258			20.6504	-39.143	19.3336	37.443
	20.636	-40.536	19.3335	45.116			20.6665	-41.079	19.3676	42.374			20.6358	-41.676	19.4014	46.506			20.6839	-41.073	19.3502	38.216			20.6335	-40.233	19.367	38.15			20.6671	-39.253	19.3169	37.341
	20.6527	-40.64	19.3168	44.755			20.6832	-41.182	19.3509	42.098			20.6525	-41.787	19.3847	46.085			20.7006	-41.207	19.3335	38.108			20.6501	-40.358	19.3503	38.046			20.6837	-39.363	19.3003	37.243
	20.6693	-40.744	19.3001	44.431			20.6998	-41.287	19.3343	41.822			20.6692	-41.9	19.3648	45.605			20.7173	-41.342	19.3168	37.999			20.6668	-40.486	19.3337	37.943			20.7004	-39.476	19.2836	37.146
	20.686	-40.849	19.2835	44.109			20.7165	-41.392	19.3176	41.542			20.6858	-42.014	19.3481	45.214			20.7339	-41.481	19.3002	37.891			20.6835	-40.614	19.317	37.84			20.7171	-39.593	19.267	37.05
	20.7027	-40.956	19.2668	43.774			20.7332	-41.5	19.3009	41.269			20.7025	-42.128	19.3314	44.836			20.7506	-41.622	19.2835	37.788			20.7001	-40.742	19.3003	37.74			20.7338	-39.708	19.2503	36.954
	20.7193	-41.064	19.2501	43.442			20.7498	-41.608	19.2843	41.011			20.7192	-42.243	19.3148	44.469			20.7673	-41.765	19.2668	37.687			20.7168	-40.873	19.2837	37.641			20.7504	-39.826	19.2336	36.864
	20.736	-41.172	19.2335	43.138			20.7665	-41.718	19.2676	40.771			20.7358	-42.362	19.2981	44.115			20.7839	-41.911	19.2502	37.589			20.7335	-41.006	19.267	37.545			20.7671	-39.944	19.217	36.775
	20.7527	-41.281	19.2168	42.856			20.7831	-41.828	19.2509	40.545			20.7525	-42.48	19.2814	43.771			20.8006	-42.058	19.2335	37.493			20.7501	-41.141	19.2504	37.451			20.7837	-40.065	19.2003	36.687
	20.7693	-41.393	19.2001	42.582			20.7998	-41.94	19.2343	40.329			20.7692	-42.599	19.2648	43.433			20.8173	-42.207	19.2169	37.402			20.7668	-41.278	19.2337	37.359			20.8004	-40.185	19.1836	36.598
	20.786	-41.505	19.1835	42.307			20.8165	-42.052	19.2176	40.12			20.7858	-42.717	19.2481	43.109			20.8339	-42.358	19.2002	37.316			20.7835	-41.418	19.217	37.268			20.8171	-40.306	19.167	36.512
	20.8027	-41.617	19.1668	42.042			20.8331	-42.166	19.2009	39.916			20.8025	-42.838	19.2314	42.797			20.8506	-42.513	19.1835	37.231			20.8001	-41.56	19.2004	37.179			20.8337	-40.431	19.1503	36.429
	20.8193	-41.729	19.1502	41.796			20.8498	-42.281	19.1843	39.715			20.8192	-42.962	19.2148	42.495			20.8673	-42.669	19.1669	37.148			20.8168	-41.702	19.1837	37.092			20.8504	-40.556	19.1336	36.348
	20.836	-41.841	19.1335	41.563			20.8665	-42.398	19.1676	39.516			20.8358	-43.084	19.1981	42.207			20.8839	-42.828	19.1502	37.066			20.8335	-41.846	19.167	37.007			20.8671	-40.683	19.117	36.267
	20.8527	-41.957	19.1168	41.338			20.8831	-42.515	19.1509	39.324			20.8525	-43.207	19.1814	41.927			20.9006	-42.988	19.1335	36.986			20.8501	-41.991	19.1504	36.924			20.8837	-40.81	19.1003	36.188
	20.8693	-42.073	19.1002	41.12			20.8998	-42.632	19.1343	39.139			20.8692	-43.333	19.1648	41.656			20.9172	-43.15	19.1169	36.908			20.8668	-42.14	19.1337	36.842			20.9004	-40.941	19.0836	36.11
	20.886	-42.191	19.0835	40.909			20.9165	-42.753	19.1176	38.964			20.8858	-43.461	19.1481	41.39			20.9339	-43.318	19.1002	36.831			20.8835	-42.291	19.117	36.764			20.9171	-41.072	19.067	36.032
	20.9027	-42.309	19.0668	40.705			20.9332	-42.874	19.1009	38.797			20.9025	-43.589	19.1314	41.134			20.9506	-43.488	19.0835	36.755			20.9001	-42.443	19.1004	36.688			20.9337	-41.206	19.0503	35.957
	20.9193	-42.427	19.0502	40.505			20.9498	-42.995	19.0843	38.638			20.9192	-43.717	19.1148	40.892			20.9672	-43.659	19.0669	36.678			20.9168	-42.597	19.0837	36.612			20.9504	-41.341	19.0336	35.884
	20.936	-42.548	19.0335	40.311			20.9665	-43.116	19.0676	38.486			20.9358	-43.845	19.0981	40.663			20.9839	-43.832	19.0502	36.599			20.9335	-42.751	19.067	36.535			20.9671	-41.477	19.017	35.812
	20.9526	-42.668	19.0169	40.122			20.9831	-43.24	19.051	38.341			20.9525	-43.976	19.0815	40.441			21.0006	-44.007	19.0336	36.521			20.9502	-42.907	19.0504	36.46			20.9837	-41.614	19.0003	35.743
	20.9693	-42.789	19.0002	39.941			20.9998	-43.366	19.0343	38.202			20.9692	-44.108	19.0648	40.223			21.0172	-44.188	19.0169	36.443			20.9668	-43.066	19.0337	36.386			21.0004	-41.752	18.9837	35.674
	20.986	-42.912	18.9835	39.771			21.0165	-43.492	19.0176	38.068			20.9858	-44.24	19.0481	40.009			21.0339	-44.37	19.0002	36.367			20.9835	-43.229	19.0171	36.314			21.0171	-41.897	18.967	35.605
	21.0026	-43.038	18.9669	39.608			21.0331	-43.62	19.001	37.937			21.0025	-44.371	19.0315	39.803			21.0506	-44.553	18.9835	36.294			21.0001	-43.395	19.0004	36.243			21.0337	-42.043	18.9503	35.538
	21.0193	-43.163	18.9502	39.448			21.0498	-43.748	18.9843	37.81			21.0192	-44.503	19.0148	39.605			21.0672	-44.742	18.9669	36.222			21.0168	-43.565	18.9837	36.175			21.0504	-42.188	18.9337	35.471
	21.036	-43.287	18.9335	39.294			21.0665	-43.879	18.9676	37.686			21.0358	-44.637	18.9981	39.416			21.0839	-44.933	18.9502	36.153			21.0335	-43.736	18.9671	36.107			21.0671	-42.333	18.917	35.404
	21.0526	-43.412	18.9169	39.144			21.0831	-44.009	18.951	37.564			21.0525	-44.773	18.9815	39.233			21.1005	-45.123	18.9336	36.085			21.0501	-43.906	18.9504	36.039			21.0837	-42.481	18.9003	35.337
	21.0693	-43.54	18.9002	39.001			21.0998	-44.14	18.9343	37.444			21.0692	-44.91	18.9648	39.058			21.1172	-45.317	18.9169	36.018			21.0668	-44.08	18.9337	35.974			21.1004	-42.63	18.8837	35.272
	21.086	-43.668	18.8835	38.866			21.1165	-44.274	18.9176	37.328			21.0858	-45.048	18.9481	38.887			21.1339	-45.518	18.9002	35.955			21.0835	-44.257	18.9171	35.911			21.1171	-42.782	18.867	35.209
	21.1026	-43.798	18.8669	38.736			21.1332	-44.408	18.901	37.216			21.1025	-45.186	18.9315	38.722			21.1506	-45.724	18.8836	35.894			21.1001	-44.439	18.9004	35.848			21.1337	-42.938	18.8503	35.149
	21.1193	-43.93	18.8502	38.611			21.1498	-44.544	18.8843	37.11			21.1192	-45.328	18.9148	38.563			21.1672	-45.929	18.8669	35.834			21.1168	-44.622	18.8837	35.784			21.1504	-43.094	18.8337	35.089
	21.136	-44.061	18.8335	38.489			21.1665	-44.68	18.8677	37.011			21.1358	-45.469	18.8981	38.41			21.1839	-46.135	18.8502	35.775			21.1335	-44.806	18.8671	35.719			21.1671	-43.25	18.817	35.03
	21.1526	-44.194	18.8169	38.371			21.1832	-44.816	18.8477	36.898			21.1525	-45.608	18.8815	38.263			21.2005	-46.346	18.8336	35.714			21.1502	-44.992	18.8504	35.656			21.1837	-43.411	18.8003	34.972
	21.1693	-44.327	18.8002	38.256			21.1998	-44.952	18.831	36.806			21.1692	-45.748	18.8648	38.121			21.2172	-46.563	18.8169	35.653			21.1668	-45.179	18.8337	35.597			21.2004	-43.572	18.7837	34.916
	21.186	-44.46	18.7835	38.145			21.2165	-45.087	18.8143	36.714			21.1858	-45.887	18.8482	37.986			21.2339	-46.781	18.8002	35.594			21.1835	-45.372	18.8171	35.538			21.2171	-43.735	18.767	34.86
	21.2026	-44.593	18.7669	38.039			21.2331	-45.225	18.7977	36.624			21.2025	-46.029	18.8315	37.855			21.2506	-46.998	18.7836	35.537			21.2002	-45.568	18.8004	35.481			21.2337	-43.9	18.7504	34.805
	21.2193	-44.727	18.7502	37.94			21.2498	-45.365	18.781	36.537			21.2192	-46.174	18.8148	37.728			21.2672	-47.22	18.7669	35.481			21.2168	-45.768	18.7838	35.424			21.2504	-44.067	18.7337	34.751
	21.236	-44.861	18.7336	37.845			21.2665	-45.505	18.7643	36.453			21.2358	-46.317	18.7982	37.604			21.2839	-47.449	18.7503	35.425			21.2335	-45.97	18.7671	35.367			21.2671	-44.238	18.717	34.697
	21.2526	-44.996	18.7169	37.751			21.2831	-45.645	18.7477	36.371			21.2525	-46.46	18.7815	37.485			21.3006	-47.677	18.7336	35.369			21.2502	-46.172	18.7504	35.311			21.2837	-44.41	18.7004	34.644
	21.2693	-45.13	18.7002	37.657			21.2998	-45.786	18.731	36.294			21.2692	-46.605	18.7648	37.368			21.3172	-47.906	18.7169	35.313			21.2668	-46.374	18.7338	35.256			21.3004	-44.582	18.6837	34.591
	21.286	-45.263	18.6836	37.566			21.3165	-45.925	18.7143	36.217			21.2858	-46.751	18.7482	37.254			21.3339	-48.14	18.7003	35.257			21.2835	-46.582	18.7171	35.202			21.3171	-44.757	18.667	34.539
	21.3026	-45.397	18.6669	37.477			21.3331	-46.065	18.6977	36.143			21.3025	-46.898	18.7315	37.145			21.3505	-48.379	18.6836	35.203			21.3001	-46.793	18.7004	35.15			21.3337	-44.935	18.6504	34.488
	21.3193	-45.534	18.6502	37.392			21.3498	-46.207	18.681	36.073			21.3192	-47.044	18.7148	37.04			21.3672	-48.62	18.6669	35.149			21.3168	-47.008	18.6838	35.098			21.3504	-45.114	18.6337	34.439
	21.336	-45.673	18.6335	37.308			21.3665	-46.349	18.6643	36.004			21.3358	-47.192	18.6982	36.941			21.3839	-48.864	18.6502	35.096			21.3335	-47.225	18.6671	35.047			21.3671	-45.295	18.617	34.39
	21.3526	-45.809	18.6169	37.227			21.3831	-46.49	18.6477	35.935			21.3525	-47.341	18.6815	36.845			21.4005	-49.107	18.6336	35.044			21.3501	-47.443	18.6504	34.995			21.3837	-45.479	18.6004	34.341
	21.3693	-45.946	18.6002	37.151			21.3998	-46.633	18.631	35.869			21.3692	-47.491	18.6648	36.751			21.4172	-49.354	18.6169	34.993			21.3668	-47.664	18.6338	34.944			21.4004	-45.667	18.5837	34.293
	21.386	-46.083	18.5836	37.08			21.4165	-46.778	18.6144	35.805			21.3858	-47.639	18.6482	36.659			21.4339	-49.609	18.6002	34.944			21.3835	-47.888	18.6171	34.893			21.4171	-45.856	18.567	34.247
	21.4026	-46.223	18.5669	37.013			21.4331	-46.924	18.5977	35.741			21.4025	-47.792	18.6315	36.57			21.4505	-49.869	18.5836	34.893			21.4002	-48.116	18.6004	34.843			21.4337	-46.045	18.5504	34.202
	21.4193	-46.365	18.5502	36.947			21.4498	-47.068	18.581	35.679			21.4192	-47.948	18.6149	36.483			21.4672	-50.127	18.5669	34.843			21.4168	-48.348	18.5838	34.793			21.4504	-46.235	18.5337	34.156
	21.436	-46.51	18.5336	36.88			21.4665	-47.212	18.5644	35.617			21.4358	-48.104	18.5982	36.397			21.4839	-50.384	18.5503	34.794			21.4335	-48.581	18.5671	34.744			21.4671	-46.427	18.5171	34.111
	21.4526	-46.658	18.5169	36.813			21.4831	-47.358	18.5477	35.559			21.4525	-48.262	18.5815	36.316			21.5005	-50.643	18.5336	34.746			21.4502	-48.816	18.5505	34.696			21.4837	-46.623	18.5004	34.066
	21.4693	-46.811	18.5002	36.747			21.4998	-47.505	18.531	35.504			21.4692	-48.424	18.5649	36.237			21.5172	-50.91	18.5169	34.698			21.4668	-49.053	18.5338	34.65			21.5004	-46.823	18.4837	34.021
	21.486	-46.97	18.4836	36.686			21.5164	-47.651	18.5144	35.449			21.4858	-48.585	18.5482	36.159			21.5339	-51.181	18.5003	34.652			21.4835	-49.295	18.5171	34.603			21.5171	-47.024	18.4671	33.976
	21.5026	-47.133	18.4669	36.628			21.5331	-47.8	18.4977	35.396			21.5025	-48.75	18.5315	36.083			21.5505	-51.453	18.4836	34.606			21.5002	-49.538	18.5005	34.557			21.5337	-47.225	18.4504	33.931
	21.5193	-47.298	18.4502	36.571			21.5498	-47.952	18.481	35.344			21.5192	-48.918	18.5149	36.01			21.5672	-51.727	18.4669	34.56			21.5168	-49.784	18.4838	34.513			21.5504	-47.427	18.4337	33.887
	21.536	-47.467	18.4336	36.513			21.5664	-48.105	18.4644	35.291			21.5358	-49.088	18.4982	35.938			21.5839	-52.003	18.4503	34.516			21.5335	-50.033	18.4671	34.469			21.5671	-47.633	18.4171	33.844
	21.5526	-47.648	18.4169	36.455			21.5831	-48.26	18.4477	35.241			21.5525	-49.261	18.4815	35.868			21.6005	-52.286	18.4336	34.471			21.5501	-50.286	18.4505	34.426			21.5837	-47.845	18.4004	33.802
	21.5693	-47.837	18.4002	36.397			21.5998	-48.417	18.431	35.191			21.5692	-49.439	18.4649	35.801			21.6172	-52.568	18.4169	34.427			21.5668	-50.542	18.4338	34.383			21.6004	-48.06	18.3837	33.76
	21.586	-48.031	18.3836	36.34			21.6164	-48.577	18.4144	35.142			21.5858	-49.618	18.4482	35.736			21.6339	-52.849	18.4003	34.384			21.5835	-50.8	18.4171	34.341			21.617	-48.274	18.3671	33.718
	21.6026	-48.233	18.3669	36.286			21.6331	-48.741	18.3977	35.095			21.6025	-49.803	18.4315	35.672			21.6505	-53.137	18.3836	34.341			21.6001	-51.058	18.4005	34.298			21.6337	-48.486	18.3504	33.677
	21.6193	-48.445	18.3502	36.233			21.6498	-48.908	18.381	35.047			21.6192	-49.991	18.4149	35.607			21.6672	-53.427	18.3669	34.299			21.6168	-51.32	18.3838	34.254			21.6504	-48.699	18.3337	33.637
	21.636	-48.669	18.3336	36.183			21.6664	-49.08	18.3644	35.001			21.6358	-50.184	18.3982	35.543			21.6839	-53.717	18.3503	34.257			21.6335	-51.586	18.3671	34.212			21.6671	-48.917	18.3171	33.599
	21.6526	-48.901	18.3169	36.136			21.6831	-49.255	18.3477	34.956			21.6525	-50.382	18.3815	35.483			21.7005	-54.007	18.3336	34.215			21.6502	-51.852	18.3505	34.169			21.6837	-49.139	18.3004	33.562
	21.6693	-49.139	18.3002	36.09			21.6998	-49.435	18.3311	34.912			21.6692	-50.586	18.3649	35.425			21.7172	-54.297	18.317	34.174			21.6668	-52.121	18.3338	34.127			21.7004	-49.362	18.2838	33.526
	21.6859	-49.386	18.2836	36.045			21.7164	-49.621	18.3144	34.867			21.6858	-50.797	18.3482	35.367			21.7339	-54.591	18.3003	34.134			21.6835	-52.392	18.3172	34.085			21.7171	-49.587	18.2671	33.49
	21.7026	-49.648	18.2669	35.998			21.7331	-49.812	18.2977	34.823			21.7025	-51.016	18.3316	35.31			21.7505	-54.89	18.2836	34.095			21.7002	-52.666	18.3005	34.046			21.7337	-49.812	18.2504	33.455
	21.7193	-49.929	18.2503	35.953			21.7498	-50.009	18.2811	34.781			21.7192	-51.24	18.3149	35.256			21.7672	-55.188	18.267	34.055			21.7168	-52.938	18.2838	34.009			21.7504	-50.039	18.2338	33.419
	21.7359	-50.226	18.2336	35.909			21.7698	-50.252	18.2644	34.739			21.7358	-51.47	18.2982	35.204			21.7839	-55.486	18.2503	34.017			21.7335	-53.213	18.2672	33.97			21.7671	-50.268	18.2171	33.383
	21.7526	-50.536	18.2169	35.867			21.7864	-50.462	18.2477	34.697			21.7525	-51.712	18.2816	35.154			21.8005	-55.787	18.2336	33.979			21.7501	-53.494	18.2505	33.929			21.7837	-50.5	18.2004	33.346
	21.7692	-50.863	18.2003	35.825			21.8031	-50.681	18.2311	34.656			21.7692	-51.966	18.2649	35.104			21.8172	-56.087	18.217	33.942			21.7668	-53.774	18.2338	33.889			21.8004	-50.734	18.1838	33.308
	21.7859	-51.213	18.1836	35.784			21.8197	-50.909	18.2144	34.616			21.7858	-52.232	18.2482	35.053			21.8339	-56.386	18.2003	33.903			21.7835	-54.056	18.2172	33.852			21.817	-50.967	18.1671	33.271
	21.8026	-51.585	18.1669	35.743			21.8364	-51.145	18.1977	34.578			21.8025	-52.512	18.2316	35.001			21.8505	-56.684	18.1836	33.864			21.8001	-54.339	18.2005	33.816			21.8337	-51.2	18.1504	33.235
	21.8193	-51.981	18.1503	35.703			21.8531	-51.387	18.1811	34.541			21.8192	-52.804	18.2149	34.949			21.8672	-56.981	18.167	33.825			21.8168	-54.623	18.1838	33.781			21.8504	-51.437	18.1338	33.201
	21.8359	-52.411	18.1336	35.664			21.8697	-51.641	18.1644	34.502			21.8358	-53.115	18.1982	34.898			21.8838	-57.28	18.1503	33.786			21.8335	-54.908	18.1672	33.744			21.867	-51.673	18.1171	33.169
	21.8526	-52.874	18.1169	35.626			21.8864	-51.915	18.1477	34.463			21.8525	-53.444	18.1816	34.85			21.9005	-57.579	18.1336	33.749			21.8501	-55.197	18.1505	33.706			21.8837	-51.908	18.1004	33.137
	21.8693	-53.366	18.1003	35.587			21.9031	-52.202	18.1311	34.426			21.8692	-53.791	18.1649	34.805			21.9172	-57.878	18.117	33.713			21.8668	-55.483	18.1338	33.666			21.9004	-52.146	18.0838	33.104
	21.8859	-53.883	18.0836	35.549			21.9197	-52.497	18.1144	34.39			21.8858	-54.164	18.1482	34.763			21.9338	-58.177	18.1003	33.679			21.8835	-55.767	18.1172	33.628			21.917	-52.39	18.0671	33.07
	21.9026	-54.442	18.0669	35.511			21.9364	-52.807	18.0978	34.353			21.9025	-54.564	18.1316	34.722			21.9505	-58.476	18.0836	33.644			21.9001	-56.054	18.1005	33.592			21.9337	-52.634	18.0504	33.036
	21.9193	-55.056	18.0503	35.474			21.9531	-53.145	18.0811	34.315			21.9192	-54.988	18.1149	34.679			21.9672	-58.773	18.067	33.608			21.9168	-56.341	18.0838	33.559			21.9504	-52.875	18.0338	33.004
	21.9359	-55.726	18.0336	35.44			21.9697	-53.504	18.0644	34.278			21.9358	-55.435	18.0982	34.635			21.9839	-59.071	18.0503	33.572			21.9335	-56.631	18.0672	33.527			21.9671	-53.115	18.0171	32.973
	21.9526	-56.439	18.017	35.406			21.9864	-53.877	18.0478	34.243			21.9525	-55.914	18.0816	34.591			22.0005	-59.37	18.0337	33.538			21.9501	-56.925	18.0505	33.495			21.9837	-53.358	18.0004	32.942
	21.9692	-57.188	18.0003	35.374			22.0031	-54.279	18.0311	34.209			21.9692	-56.434	18.0649	34.55			22.0172	-59.672	18.017	33.505			21.9668	-57.216	18.0338	33.464			22.0004	-53.606	17.9838	32.911
	21.9859	-58.013	17.9836	35.343			22.0197	-54.715	18.0144	34.174			21.9858	-56.994	18.0482	34.509			22.0339	-59.978	18.0003	33.472			21.9835	-57.502	18.0172	33.432			22.0171	-53.856	17.9671	32.88
	22.0026	-58.953	17.967	35.311			22.0364	-55.177	17.9978	34.139			22.0025	-57.588	18.0316	34.469			22.0505	-60.286	17.9837	33.439			22.0001	-57.789	18.0005	33.398			22.0337	-54.102	17.9505	32.849
	22.0192	-59.965	17.9503	35.279			22.0531	-55.665	17.9811	34.106			22.0191	-58.227	18.0149	34.429			22.0672	-60.599	17.967	33.405			22.0168	-58.082	17.9838	33.364			22.0504	-54.349	17.9338	32.818
	22.0359	-60.978	17.9336	35.246			22.0697	-56.196	17.9644	34.072			22.0358	-58.931	17.9982	34.391			22.0839	-60.918	17.9503	33.37			22.0335	-58.376	17.9672	33.33			22.067	-54.602	17.9171	32.788
	22.0526	-62.05	17.917	35.212			22.0864	-56.779	17.9478	34.038			22.0525	-59.696	17.9816	34.352			22.1005	-61.238	17.9337	33.336			22.0501	-58.664	17.9505	33.295			22.0837	-54.856	17.9004	32.759
	22.0693	-63.257	17.9003	35.177			22.103	-57.405	17.9311	34.005			22.0692	-60.489	17.9649	34.313			22.1172	-61.563	17.917	33.303			22.0668	-58.95	17.9338	33.263			22.1004	-55.106	17.8838	32.73
	22.0859	-64.515	17.8836	35.143			22.1197	-58.074	17.9144	33.973			22.0858	-61.309	17.9483	34.276			22.1339	-61.896	17.9003	33.272			22.1001	-59.539	17.9172	33.233			22.117	-55.359	17.8671	32.7
	22.1026	-65.724	17.867	35.111			22.1364	-58.796	17.8978	33.942			22.1025	-62.194	17.9316	34.239			22.1505	-62.242	17.8837	33.242			22.1168	-59.837	17.9005	33.204			22.1337	-55.618	17.8505	32.672
	22.1193	-66.836	17.8503	35.081			22.153	-59.585	17.8811	33.911			22.1192	-63.129	17.9149	34.202			22.1672	-62.601	17.867	33.214			22.1335	-60.134	17.8839	33.176			22.1504	-55.88	17.8338	32.645
	22.1359	-67.984	17.8336	35.052			22.1697	-60.441	17.8644	33.881			22.1358	-64.041	17.8983	34.165			22.1839	-62.965	17.8504	33.185			22.1501	-60.43	17.8672	33.149			22.167	-56.144	17.8171	32.619
	22.1526	-69.184	17.817	35.024			22.1864	-61.352	17.8478	33.85			22.1525	-64.917	17.8816	34.13			22.2005	-63.344	17.8337	33.157			22.1668	-60.731	17.8505	33.121			22.1837	-56.409	17.8005	32.592
	22.1693	-70.216	17.8003	34.997			22.203	-62.315	17.8311	33.819			22.1691	-65.799	17.8649	34.097			22.2172	-63.74	17.817	33.13			22.1835	-61.041	17.8339	33.093			22.2004	-56.677	17.7838	32.564
	22.1859	-71.017	17.7837	34.969			22.2197	-63.308	17.8144	33.787			22.1858	-66.688	17.8483	34.064			22.2339	-64.153	17.8004	33.102			22.2001	-61.352	17.8172	33.066			22.2171	-56.946	17.7671	32.537
	22.2026	-71.765	17.767	34.941			22.2364	-64.324	17.7978	33.756			22.2025	-67.512	17.8316	34.032			22.2505	-64.589	17.7837	33.072			22.2168	-61.665	17.8006	33.039			22.2337	-57.221	17.7505	32.509
	22.2193	-72.541	17.7503	34.914			22.253	-65.363	17.7811	33.725			22.2191	-68.236	17.8149	33.997			22.2672	-65.04	17.767	33.042			22.2335	-61.984	17.7839	33.012			22.2504	-57.5	17.7338	32.481
	22.2359	-73.209	17.7337	34.887			22.2697	-66.402	17.7644	33.696			22.2358	-68.903	17.7983	33.961			22.2839	-65.5	17.7504	33.011			22.2501	-62.314	17.7672	32.985			22.267	-57.782	17.7171	32.454
	22.2526	-73.682	17.717	34.861			22.2864	-67.376	17.7478	33.667			22.2525	-69.554	17.7816	33.926			22.3005	-65.978	17.7337	32.981			22.2668	-62.648	17.7506	32.958			22.2837	-58.066	17.7005	32.427
	22.2693	-74.04	17.7004	34.834			22.303	-68.299	17.7311	33.638			22.2691	-70.159	17.7649	33.893			22.3172	-66.496	17.717	32.95			22.2834	-62.99	17.7339	32.931			22.3004	-58.357	17.6838	32.401
	22.2859	-74.346	17.6837	34.808			22.3197	-69.204	17.7144	33.61			22.2858	-70.668	17.7483	33.863			22.3339	-67.046	17.7004	32.92			22.3001	-63.339	17.7172	32.905			22.317	-58.654	17.6671	32.375
	22.3026	-74.616	17.667	34.782			22.3364	-70.045	17.6978	33.582			22.3025	-71.097	17.7316	33.833			22.3505	-67.604	17.6837	32.89			22.3168	-63.696	17.7006	32.879			22.3337	-58.955	17.6505	32.349
	22.3193	-74.861	17.6504	34.754			22.353	-70.768	17.6811	33.553			22.3192	-71.481	17.715	33.805			22.3672	-68.164	17.667	32.861			22.3334	-64.063	17.6839	32.853			22.3504	-59.259	17.6338	32.323
	22.336	-75.087	17.6337	34.725			22.3697	-71.39	17.6644	33.524			22.3358	-71.829	17.6983	33.777			22.3839	-68.746	17.6504	32.834			22.3501	-64.441	17.6672	32.827			22.367	-59.568	17.6171	32.297
	22.3526	-75.272	17.617	34.697			22.3864	-71.95	17.6478	33.497			22.3525	-72.138	17.6816	33.749			22.4006	-69.358	17.6337	32.809			22.3668	-64.829	17.6506	32.8			22.3837	-59.883	17.6005	32.274
	22.3693	-75.351	17.6004	34.672			22.4031	-72.451	17.6311	33.469			22.3692	-72.408	17.665	33.721			22.4172	-69.975	17.617	32.785			22.3834	-65.225	17.6339	32.771			22.4004	-60.208	17.5838	32.25
	22.386	-75.261	17.5837	34.646			22.4197	-72.876	17.6145	33.441			22.3858	-72.643	17.6483	33.694			22.4339	-70.573	17.6004	32.761			22.4001	-65.639	17.6172	32.742			22.417	-60.539	17.5672	32.226
	22.4026	-75.07	17.567	34.619			22.4364	-73.223	17.5978	33.413			22.4025	-72.851	17.6316	33.665			22.4505	-71.149	17.5837	32.735			22.4168	-66.067	17.6006	32.713			22.4337	-60.869	17.5505	32.203
	22.4193	-74.91	17.5504	34.594			22.4531	-73.513	17.5811	33.385			22.4191	-73.037	17.615	33.635			22.4672	-71.705	17.567	32.709			22.4335	-66.5	17.5839	32.685			22.4504	-61.2	17.5338	32.18
	22.4359	-74.806	17.5337	34.567			22.4697	-73.762	17.5645	33.357			22.4358	-73.204	17.5983	33.604			22.4839	-72.237	17.5504	32.682			22.4501	-66.938	17.5672	32.656			22.467	-61.543	17.5172	32.156
	22.4526	-74.686	17.5171	34.541			22.4864	-73.982	17.5478	33.33			22.4525	-73.356	17.5816	33.573			22.5006	-72.724	17.5337	32.656			22.4668	-67.393	17.5506	32.629			22.4837	-61.897	17.5005	32.132
	22.4693	-74.497	17.5004	34.514			22.5031	-74.18	17.5311	33.304			22.4691	-73.497	17.565	33.542			22.5172	-73.158	17.5171	32.631			22.4835	-67.86	17.5339	32.601			22.5004	-62.252	17.4838	32.109
	22.4859	-74.262	17.4837	34.488			22.5197	-74.364	17.5145	33.277			22.4858	-73.627	17.5483	33.512			22.5339	-73.544	17.5004	32.607			22.5001	-68.327	17.5172	32.574			22.517	-62.601	17.4672	32.086
	22.5026	-74.049	17.4671	34.461			22.5364	-74.533	17.4978	33.251			22.5025	-73.749	17.5316	33.482			22.5506	-73.89	17.4837	32.584			22.5168	-68.786	17.5006	32.548			22.5337	-62.952	17.4505	32.064
	22.5193	-73.875	17.4504	34.435			22.553	-74.68	17.4811	33.225			22.5191	-73.856	17.515	33.453			22.5672	-74.2	17.4671	32.561			22.5334	-69.241	17.4839	32.522			22.5504	-63.312	17.4338	32.042
	22.5359	-73.717	17.4337	34.407			22.5697	-74.782	17.4645	33.198			22.5358	-73.941	17.4983	33.425			22.5839	-74.476	17.4504	32.538			22.5501	-69.692	17.4672	32.496			22.567	-63.676	17.4172	32.021
	22.5526	-73.554	17.4171	34.38			22.5864	-74.814	17.4478	33.171			22.5525	-73.991	17.4816	33.399			22.6006	-74.718	17.4337	32.514			22.5668	-70.131	17.4505	32.47			22.5837	-64.035	17.4005	31.999
	22.5693	-73.394	17.4004	34.355			22.6031	-74.77	17.4311	33.146			22.5691	-73.998	17.465	33.374			22.6172	-74.932	17.417	32.489			22.5834	-70.547	17.4339	32.445			22.6004	-64.386	17.3838	31.976
	22.5859	-73.257	17.3837	34.329			22.6197	-74.681	17.4145	33.121			22.5858	-73.964	17.4483	33.35			22.6339	-75.123	17.4004	32.465			22.6001	-70.94	17.4172	32.42			22.617	-64.733	17.3672	31.954
	22.6026	-73.151	17.3671	34.303			22.6364	-74.583	17.3978	33.097			22.6025	-73.908	17.4317	33.325			22.6506	-75.296	17.3837	32.44			22.6168	-71.305	17.4005	32.397			22.6337	-65.078	17.3505	31.933
	22.6193	-73.078	17.3504	34.278			22.6531	-74.483	17.3811	33.072			22.6191	-73.85	17.415	33.301			22.6672	-75.457	17.3671	32.416			22.6334	-71.647	17.3839	32.375			22.6503	-65.42	17.3339	31.913
	22.6359	-73.03	17.3337	34.252			22.6697	-74.372	17.3645	33.047			22.6358	-73.791	17.3983	33.277			22.6839	-75.607	17.3504	32.394			22.6501	-71.965	17.3672	32.354			22.667	-65.752	17.3172	31.894
	22.6526	-73.002	17.3171	34.226			22.6864	-74.239	17.3478	33.022			22.6525	-73.727	17.3817	33.252			22.7006	-75.748	17.3337	32.373			22.6668	-72.259	17.3506	32.333			22.6837	-66.071	17.3005	31.875
	22.6693	-72.988	17.3004	34.2			22.7031	-74.089	17.3311	32.996			22.6691	-73.662	17.365	33.226			22.7172	-75.883	17.3171	32.352			22.6834	-72.529	17.3339	32.313			22.7004	-66.38	17.2839	31.856
	22.6859	-72.982	17.2837	34.174			22.7197	-73.935	17.3145	32.971			22.6858	-73.599	17.3483	33.199			22.7339	-76.013	17.3004	32.331			22.7001	-72.776	17.3172	32.291			22.717	-66.68	17.2672	31.838
	22.7026	-72.977	17.2671	34.148			22.7364	-73.788	17.2978	32.945			22.7025	-73.542	17.3317	33.171			22.7506	-76.143	17.2837	32.309			22.7168	-73.003	17.3006	32.268			22.7337	-66.969	17.2506	31.82
	22.7193	-72.981	17.2504	34.122			22.7531	-73.656	17.2811	32.92			22.7191	-73.494	17.315	33.143			22.7672	-76.274	17.2671	32.288			22.7335	-73.217	17.2839	32.246			22.7504	-67.244	17.2339	31.802
	22.7359	-73.024	17.2338	34.096			22.7697	-73.534	17.2645	32.896			22.7358	-73.457	17.2983	33.116			22.7839	-76.41	17.2504	32.268			22.7501	-73.419	17.2672	32.226			22.767	-67.508	17.2172	31.784
	22.7526	-73.157	17.2171	34.071			22.7864	-73.421	17.2478	32.871			22.7524	-73.43	17.2817	33.09			22.8006	-76.553	17.2337	32.248			22.7668	-73.611	17.2506	32.206			22.7837	-67.763	17.2006	31.767
	22.7693	-73.407	17.2004	34.046			22.8031	-73.322	17.2311	32.847			22.7691	-73.413	17.265	33.065			22.8172	-76.704	17.2171	32.227			22.7834	-73.795	17.2339	32.185			22.8003	-68.007	17.1839	31.75
	22.7859	-73.713	17.1837	34.021			22.8197	-73.241	17.2145	32.823			22.7858	-73.406	17.2483	33.041			22.8339	-76.863	17.2004	32.207			22.8001	-73.972	17.2172	32.164			22.817	-68.241	17.1672	31.733
	22.8026	-73.999	17.1671	33.996			22.8364	-73.179	17.1978	32.799			22.8025	-73.407	17.2317	33.018			22.8506	-77.031	17.1837	32.187			22.8168	-74.143	17.2006	32.144			22.8337	-68.464	17.1506	31.716
	22.8193	-74.258	17.1504	33.971			22.8531	-73.136	17.1811	32.775			22.8191	-73.413	17.215	32.996			22.8672	-77.208	17.1671	32.168			22.8334	-74.313	17.1839	32.125			22.8503	-68.679	17.1339	31.699
	22.8359	-74.527	17.1337	33.945			22.8697	-73.108	17.1645	32.751			22.8358	-73.421	17.1984	32.974			22.8839	-77.39	17.1504	32.148			22.8501	-74.482	17.1672	32.105			22.867	-68.884	17.1172	31.682
	22.8526	-74.825	17.1171	33.919			22.8864	-73.091	17.1478	32.728			22.8525	-73.43	17.1817	32.951			22.9005	-77.576	17.1338	32.129			22.8668	-74.649	17.1506	32.084			22.8837	-69.081	17.1006	31.663
	22.8693	-75.121	17.1004	33.894			22.9031	-73.083	17.1312	32.704			22.8691	-73.443	17.165	32.926			22.9172	-77.764	17.1171	32.109			22.8834	-74.819	17.1339	32.064			22.9003	-69.273	17.0839	31.644
	22.8859	-75.381	17.0837	33.869			22.9197	-73.077	17.1145	32.681			22.8858	-73.475	17.1484	32.901			22.9339	-77.955	17.1004	32.089			22.9001	-74.992	17.1172	32.045			22.917	-69.458	17.0672	31.624
	22.9026	-75.595	17.0671	33.843			22.9364	-73.073	17.0978	32.657			22.9024	-73.556	17.1317	32.875			22.9505	-78.147	17.0838	32.069			22.9168	-75.165	17.1006	32.026			22.9337	-69.636	17.0506	31.605
	22.9193	-75.769	17.0504	33.816			22.9531	-73.08	17.0812	32.634			22.9191	-73.709	17.115	32.852			22.9672	-78.335	17.0671	32.05			22.9334	-75.339	17.0839	32.006			22.9504	-69.807	17.0339	31.585
	22.9359	-75.909	17.0338	33.79			22.9697	-73.124	17.0645	32.611			22.9358	-73.919	17.0984	32.829			22.9839	-78.521	17.0504	32.031			22.9501	-75.514	17.0673	31.985			22.967	-69.973	17.0172	31.566
	22.9526	-76.016	17.0171	33.766			22.9864	-73.25	17.0478	32.588			22.9524	-74.143	17.0817	32.807			23.0005	-78.703	17.0338	32.012			22.9668	-75.693	17.0506	31.965			22.9837	-70.133	17.0006	31.546
	22.9692	-76.092	17.0004	33.74			23.0031	-73.469	17.0312	32.565			22.9691	-74.345	17.065	32.783			23.0172	-78.881	17.0171	31.994			22.9834	-75.87	17.0339	31.947			23.0003	-70.287	16.9839	31.527
	22.9859	-76.15	16.9838	33.713			23.0197	-73.728	17.0145	32.543			22.9858	-74.53	17.0484	32.758			23.0339	-79.052	17.0004	31.975			23.0001	-76.041	17.0173	31.929			23.017	-70.436	16.9672	31.508
	23.0026	-76.198	16.9671	33.688			23.0364	-73.965	16.9978	32.521			23.0024	-74.707	17.0317	32.733			23.0505	-79.214	16.9838	31.957			23.0168	-76.206	17.0006	31.911			23.0337	-70.581	16.9506	31.49
	23.0192	-76.218	16.9504	33.663			23.0531	-74.176	16.9812	32.498			23.0191	-74.878	17.015	32.71			23.0672	-79.367	16.9671	31.939			23.0334	-76.371	16.9839	31.893			23.0503	-70.72	16.9339	31.471
	23.0359	-76.072	16.9338	33.638			23.0697	-74.383	16.9645	32.475			23.0358	-75.029	16.9984	32.688			23.0839	-79.508	16.9504	31.922			23.0534	-76.564	16.9672	31.874			23.067	-70.852	16.9172	31.454
	23.0526	-75.495	16.9171	33.612			23.0864	-74.597	16.9478	32.453			23.0524	-75.149	16.9817	32.666			23.1005	-79.635	16.9338	31.904			23.0701	-76.718	16.9506	31.855			23.0837	-70.978	16.9006	31.436
	23.0692	-74.591	16.9004	33.587			23.1031	-74.803	16.9312	32.431			23.0691	-75.239	16.9651	32.642			23.1172	-79.748	16.9171	31.887			23.0867	-76.863	16.9339	31.837			23.1003	-71.098	16.8839	31.42
	23.0859	-73.942	16.8838	33.562			23.1197	-74.978	16.9145	32.41			23.0858	-75.301	16.9484	32.619			23.1338	-79.846	16.9004	31.87			23.1034	-77.003	16.9173	31.82			23.117	-71.213	16.8672	31.404
	23.1026	-73.475	16.8671	33.538			23.1364	-75.114	16.8978	32.39			23.1024	-75.346	16.9317	32.596			23.1505	-79.928	16.8838	31.853			23.1201	-77.136	16.9006	31.803			23.1337	-71.322	16.8506	31.387
	23.1192	-72.616	16.8504	33.514			23.1531	-75.222	16.8812	32.369			23.1191	-75.381	16.9151	32.575			23.1672	-79.996	16.8671	31.837			23.1367	-77.26	16.8839	31.786			23.1503	-71.425	16.8339	31.37
	23.1359	-71.371	16.8338	33.49			23.1698	-75.302	16.8645	32.349			23.1358	-75.408	16.8984	32.554			23.1838	-80.052	16.8504	31.82			23.1534	-77.376	16.8673	31.769			23.167	-71.521	16.8172	31.353
	23.1526	-70.064	16.8171	33.465			23.1864	-75.359	16.8479	32.328			23.1524	-75.37	16.8817	32.531			23.2005	-80.1	16.8338	31.803			23.1701	-77.483	16.8506	31.753			23.1837	-71.611	16.8006	31.337
	23.1692	-68.953	16.8004	33.44			23.2031	-75.401	16.8312	32.306			23.1691	-75.093	16.8651	32.509			23.2172	-80.144	16.8171	31.787			23.1867	-77.581	16.8339	31.737			23.2003	-71.694	16.7839	31.321
	23.1859	-68.047	16.7838	33.414			23.2198	-75.438	16.8145	32.286			23.1858	-74.439	16.8484	32.486			23.2338	-80.172	16.8005	31.77			23.2034	-77.668	16.8173	31.72			23.217	-71.77	16.7672	31.304
	23.2026	-66.899	16.7671	33.389			23.2364	-75.459	16.7979	32.266			23.2024	-73.711	16.8317	32.463			23.2505	-80.128	16.7838	31.754			23.2201	-77.744	16.8006	31.704			23.2337	-71.838	16.7506	31.288
	23.2192	-65.52	16.7504	33.364			23.2531	-75.387	16.7812	32.245			23.2191	-73.214	16.8151	32.44			23.2672	-79.904	16.7671	31.738			23.2368	-77.81	16.7839	31.687			23.2503	-71.901	16.7339	31.272
	23.2359	-64.096	16.7338	33.338			23.2697	-75.045	16.7645	32.225			23.2357	-72.674	16.7984	32.418			23.2838	-79.437	16.7505	31.722			23.2534	-77.866	16.7673	31.671			23.267	-71.957	16.7172	31.256
	23.2526	-62.82	16.7138	33.308			23.2864	-74.38	16.7479	32.205			23.2524	-71.71	16.7817	32.397			23.3005	-78.885	16.7338	31.707			23.2701	-77.914	16.7506	31.655			23.2837	-72.007	16.7006	31.24
	23.2692	-61.799	16.6971	33.283			23.3031	-73.725	16.7312	32.185			23.2691	-70.526	16.7651	32.376			23.3172	-78.413	16.7171	31.692			23.2867	-77.957	16.7339	31.639			23.3003	-72.05	16.6839	31.225
	23.2859	-60.665	16.6805	33.259			23.3197	-73.255	16.7145	32.165			23.2858	-69.453	16.7484	32.355			23.3339	-77.908	16.7005	31.678			23.3034	-77.995	16.7173	31.623			23.317	-72.089	16.6672	31.21
	23.3026	-59.307	16.6638	33.234			23.3364	-72.651	16.6979	32.146			23.3024	-68.669	16.7318	32.334			23.3505	-77.135	16.6838	31.664			23.3201	-78.03	16.7006	31.608			23.3337	-72.124	16.6506	31.194
	23.3192	-57.933	16.6471	33.211			23.3531	-71.64	16.6812	32.127			23.3191	-67.706	16.7151	32.313			23.3672	-76.135	16.6671	31.649			23.3367	-78.049	16.6839	31.592			23.3503	-72.155	16.6339	31.178
	23.3359	-56.847	16.6304	33.187			23.3697	-70.494	16.6645	32.108			23.3358	-66.416	16.6984	32.291			23.3838	-75.308	16.6505	31.635			23.3534	-78.019	16.6673	31.577			23.367	-72.185	16.6172	31.163
	23.3526	-55.987	16.6138	33.163			23.3864	-69.567	16.6479	32.087			23.3524	-65.033	16.6818	32.27			23.4005	-74.651	16.6338	31.621			23.37	-77.88	16.6506	31.562			23.3837	-72.211	16.6006	31.148
	23.3692	-54.874	16.5971	33.138			23.4031	-68.831	16.6312	32.067			23.3691	-63.794	16.6651	32.249			23.4172	-73.724	16.6171	31.606			23.3867	-77.591	16.634	31.548			23.4003	-72.228	16.5839	31.132
	23.3859	-53.511	16.5805	33.115			23.4198	-67.776	16.6146	32.047			23.3858	-62.844	16.6484	32.228			23.4338	-72.507	16.6005	31.592			23.4034	-77.2	16.6173	31.533			23.417	-72.222	16.5673	31.118
	23.4026	-52.359	16.5638	33.092			23.4364	-66.445	16.5979	32.028			23.4024	-61.781	16.6318	32.207			23.4505	-71.277	16.5838	31.578			23.42	-76.801	16.6006	31.518			23.4337	-72.171	16.5506	31.103
	23.4192	-51.635	16.5471	33.068			23.4531	-65.097	16.5812	32.009			23.4191	-60.445	16.6151	32.186			23.4672	-70.323	16.5672	31.564			23.4367	-76.395	16.584	31.503			23.4503	-72.048	16.5339	31.089
	23.4359	-50.875	16.5305	33.044			23.4698	-63.988	16.5646	31.99			23.4357	-59.06	16.5984	32.164			23.4839	-69.477	16.5505	31.551			23.4534	-75.886	16.5673	31.489			23.467	-71.836	16.5173	31.075
	23.4526	-49.696	16.5138	33.021			23.4864	-63.084	16.5479	31.97			23.4524	-57.947	16.5818	32.144			23.5005	-68.303	16.5338	31.537			23.47	-75.212	16.5506	31.475			23.4837	-71.563	16.5006	31.061
	23.4692	-48.45	16.4971	32.998			23.5031	-61.913	16.5312	31.951			23.4691	-57.113	16.5651	32.123			23.5172	-66.933	16.5172	31.524			23.4867	-74.478	16.534	31.461			23.5003	-71.268	16.4839	31.048
	23.4859	-47.7	16.4805	32.976			23.5197	-60.522	16.5146	31.933			23.4857	-56.043	16.5484	32.103			23.5339	-65.637	16.5005	31.51			23.5034	-73.815	16.5173	31.448			23.517	-70.948	16.4673	31.034
	23.5026	-47.171	16.4638	32.953			23.5364	-59.172	16.4979	31.914			23.5024	-54.685	16.5318	32.082			23.5505	-64.693	16.4838	31.497			23.52	-73.129	16.5006	31.434			23.537	-70.484	16.4506	31.021
	23.5192	-46.43	16.4471	32.93			23.5531	-58.177	16.4812	31.895			23.5191	-53.463	16.5151	32.062			23.5672	-63.78	16.4672	31.485			23.5367	-72.242	16.484	31.421			23.5537	-70.004	16.4339	31.007
	23.5359	-45.301	16.4305	32.907			23.5697	-57.322	16.4646	31.877			23.5358	-52.709	16.4984	32.041			23.5838	-62.517	16.4505	31.471			23.5534	-71.231	16.4673	31.407			23.5703	-69.478	16.4173	30.993
	23.5526	-44.349	16.4138	32.884			23.5864	-56.123	16.4479	31.859			23.5524	-51.992	16.4818	32.021			23.6005	-61.118	16.4338	31.458			23.57	-70.38	16.4506	31.393			23.587	-68.947	16.4006	30.979
	23.5692	-43.817	16.3971	32.86			23.6031	-54.741	16.4312	31.84			23.5691	-50.851	16.4651	32.001			23.6172	-59.974	16.4172	31.445			23.5867	-69.626	16.434	31.379			23.6037	-68.393	16.3839	30.966
	23.5859	-43.355	16.3805	32.836			23.6197	-53.627	16.4146	31.821			23.5857	-49.549	16.4484	31.98			23.6338	-59.206	16.4005	31.432			23.6034	-68.632	16.4173	31.366			23.6203	-67.77	16.3673	30.953
	23.6026	-42.699	16.3638	32.814			23.6364	-52.922	16.3979	31.802			23.6024	-48.712	16.4318	31.96			23.6505	-58.278	16.3838	31.419			23.62	-67.436	16.4006	31.352			23.637	-67.079	16.3506	30.94
	23.6193	-41.817	16.3471	32.793			23.6531	-52.107	16.3813	31.784			23.6191	-48.19	16.4151	31.94			23.6672	-56.958	16.3672	31.406			23.6367	-66.397	16.384	31.34			23.6537	-66.392	16.3339	30.928
	23.6359	-41.089	16.3305	32.772			23.6697	-50.854	16.3646	31.766			23.6357	-47.502	16.3985	31.92			23.6838	-55.662	16.3472	31.389			23.6534	-65.647	16.3673	31.327			23.6703	-65.719	16.3173	30.915
	23.6526	-40.611	16.3138	32.749			23.6864	-49.606	16.3479	31.748			23.6524	-46.368	16.3818	31.9			23.7005	-54.863	16.3305	31.377			23.67	-64.748	16.3507	31.315			23.687	-65	16.3006	30.903
	23.6693	-40.181	16.2971	32.726			23.7031	-48.882	16.3313	31.731			23.6691	-45.323	16.3651	31.88			23.7172	-54.24	16.3138	31.365			23.6867	-63.51	16.334	31.303			23.7037	-64.209	16.284	30.891
	23.6859	-39.658	16.2805	32.704			23.7197	-48.343	16.3146	31.713			23.6857	-44.761	16.3484	31.861			23.7338	-53.26	16.2972	31.353			23.7034	-62.275	16.3173	31.291			23.7203	-63.42	16.2673	30.879
	23.7026	-39.042	16.2638	32.684			23.7364	-47.52	16.2979	31.695			23.7024	-44.317	16.3318	31.841			23.7505	-51.941	16.2805	31.34			23.72	-61.449	16.3007	31.279			23.737	-62.687	16.2506	30.867
	23.7192	-38.471	16.2472	32.664			23.7531	-46.304	16.2813	31.676			23.7191	-43.683	16.3151	31.822			23.7672	-50.956	16.2638	31.327			23.7367	-60.77	16.284	31.267			23.7537	-61.943	16.234	30.856
	23.7359	-38.017	16.2305	32.644			23.7697	-45.377	16.2646	31.658			23.7357	-42.767	16.2984	31.802			23.7838	-50.419	16.2472	31.314			23.7534	-59.713	16.2673	31.254			23.7703	-61.119	16.2173	30.844
	23.7526	-37.616	16.2138	32.622			23.7864	-44.881	16.2479	31.64			23.7524	-41.979	16.2818	31.783			23.8005	-49.852	16.2305	31.301			23.7701	-58.394	16.2507	31.242			23.787	-60.274	16.2006	30.833
	23.7692	-37.2	16.1972	32.599			23.8031	-44.405	16.2313	31.623			23.7691	-41.495	16.2651	31.763			23.8172	-48.874	16.2138	31.288			23.7867	-57.375	16.234	31.231			23.8037	-59.513	16.184	30.822
	23.7859	-36.758	16.1805	32.576			23.8197	-43.657	16.2146	31.605			23.7857	-41.078	16.2484	31.744			23.8338	-47.711	16.1972	31.275			23.8034	-56.787	16.2173	31.219			23.8203	-58.796	16.1673	30.811
	23.8026	-36.326	16.1638	32.554			23.8364	-42.692	16.1979	31.586			23.8024	-40.553	16.2318	31.724			23.8505	-47.021	16.1805	31.262			23.82	-56.101	16.2007	31.208			23.837	-58.004	16.1506	30.8
	23.8193	-35.937	16.1471	32.531			23.853	-41.996	16.1813	31.568			23.8191	-39.896	16.2151	31.703			23.8671	-46.586	16.1639	31.251			23.8367	-54.941	16.184	31.196			23.8537	-57.143	16.134	30.789
	23.8359	-35.582	16.1305	32.51			23.8697	-41.553	16.1646	31.552			23.8357	-39.295	16.1985	31.684			23.8838	-46.06	16.1472	31.24			23.8534	-53.724	16.1674	31.186			23.8703	-56.363	16.1173	30.778
	23.8526	-35.241	16.1138	32.488			23.8864	-41.112	16.148	31.536			23.8524	-38.841	16.1818	31.665			23.9005	-45.226	16.1305	31.23			23.87	-53.034	16.1507	31.175			23.887	-55.69	16.1006	30.768
	23.8693	-34.905	16.0971	32.466			23.9031	-40.521	16.1313	31.52			23.8691	-38.442	16.1651	31.647			23.9171	-44.33	16.1139	31.22			23.8867	-52.559	16.134	31.164			23.9037	-54.991	16.084	30.758
	23.8859	-34.575	16.0805	32.443			23.9197	-39.828	16.1146	31.502			23.8857	-38.02	16.1485	31.629			23.9338	-43.756	16.0972	31.21			23.9034	-51.836	16.1174	31.153			23.9203	-54.179	16.0673	30.748
	23.9026	-34.263	16.0638	32.422			23.9364	-39.26	16.098	31.484			23.9024	-37.559	16.1318	31.611			23.9505	-43.341	16.0805	31.198			23.9201	-50.68	16.1007	31.142			23.937	-53.371	16.0507	30.738
	23.9193	-33.969	16.0471	32.4			23.9531	-38.834	16.0813	31.466			23.9191	-37.101	16.1151	31.593			23.9672	-42.866	16.0639	31.186			23.9367	-49.73	16.0841	31.131			23.9536	-52.706	16.034	30.728
	23.9359	-33.69	16.0305	32.379			23.9697	-38.431	16.0646	31.45			23.9357	-36.696	16.0985	31.575			23.9838	-42.235	16.0472	31.174			23.9534	-49.234	16.0674	31.121			23.9703	-52.108	16.0173	30.717
	23.9526	-33.424	16.0138	32.358			23.9864	-37.981	16.048	31.435			23.9524	-36.336	16.0818	31.557			24.0005	-41.574	16.0305	31.161			23.9701	-48.791	16.0507	31.11			23.987	-51.433	16.0007	30.707
	23.9692	-33.169	15.9971	32.339			24.003	-37.493	16.0313	31.419			23.9691	-35.991	16.0651	31.54			24.0172	-41.056	16.0139	31.149			23.9867	-48.094	16.0341	31.099			24.0037	-50.668	15.984	30.697
	23.9859	-32.923	15.9805	32.321			24.0197	-37.042	16.0146	31.403			23.9857	-35.647	16.0485	31.522			24.0338	-40.639	15.9972	31.138			24.0034	-47.136	16.0174	31.088			24.0203	-49.969	15.9673	30.687
	24.0026	-32.687	15.9638	32.303			24.0364	-36.651	15.998	31.385			24.0024	-35.307	16.0318	31.504			24.0505	-40.219	15.9805	31.128			24.0201	-46.401	16.0007	31.077			24.037	-49.4	15.9507	30.678
	24.0192	-32.464	15.9472	32.285			24.053	-36.292	15.9813	31.367			24.0191	-34.98	16.0151	31.487			24.0671	-39.746	15.9639	31.118			24.0367	-45.952	15.9841	31.066			24.0537	-48.85	15.934	30.668
	24.0359	-32.252	15.9305	32.268			24.0697	-35.935	15.9647	31.35			24.0357	-34.677	15.9985	31.469			24.0838	-39.253	15.9472	31.109			24.0534	-45.522	15.9674	31.055			24.0703	-48.222	15.9173	30.659
	24.0526	-32.051	15.9138	32.25			24.0864	-35.577	15.948	31.334			24.0524	-34.39	15.9818	31.451			24.1005	-38.805	15.9306	31.099			24.0701	-44.932	15.9507	31.044			24.087	-47.552	15.9007	30.649
	24.0692	-31.858	15.8972	32.233			24.103	-35.228	15.9313	31.318			24.0691	-34.115	15.9651	31.433			24.1171	-38.412	15.9139	31.089			24.0867	-44.206	15.9341	31.033			24.1037	-46.96	15.884	30.64
	24.0859	-31.672	15.8805	32.216			24.1197	-34.903	15.9147	31.303			24.0857	-33.851	15.9485	31.416			24.1338	-38.044	15.8972	31.08			24.1034	-43.595	15.9174	31.021			24.1203	-46.453	15.8673	30.63
	24.1026	-31.496	15.8638	32.199			24.1364	-34.601	15.898	31.288			24.1024	-33.596	15.9318	31.399			24.1505	-37.673	15.8806	31.071			24.1201	-43.155	15.9007	31.01			24.137	-45.945	15.8507	30.621
	24.1192	-31.33	15.8472	32.182			24.1531	-34.315	15.8813	31.273			24.1191	-33.352	15.9151	31.382			24.1671	-37.297	15.8639	31.062			24.1367	-42.746	15.8841	30.999			24.1537	-45.389	15.834	30.612
	24.1359	-31.171	15.8305	32.166			24.1697	-34.036	15.8647	31.259			24.1357	-33.119	15.8985	31.365			24.1838	-36.93	15.8473	31.053			24.1534	-42.265	15.8674	30.988			24.1703	-44.825	15.8173	30.603
	24.1526	-31.018	15.8139	32.149			24.1864	-33.767	15.848	31.244			24.1524	-32.898	15.8818	31.348			24.2005	-36.589	15.8306	31.044			24.1701	-41.722	15.8507	30.978			24.187	-44.316	15.8007	30.594
	24.1692	-30.873	15.7972	32.133			24.2031	-33.511	15.8314	31.23			24.1691	-32.688	15.8651	31.331			24.2172	-36.27	15.8139	31.036			24.1867	-41.222	15.8341	30.968			24.2037	-43.852	15.784	30.585
	24.1859	-30.734	15.7805	32.117			24.2197	-33.267	15.8147	31.216			24.1857	-32.487	15.8485	31.315			24.2338	-35.962	15.7973	31.027			24.2034	-40.803	15.8174	30.957			24.2203	-43.392	15.7674	30.576
	24.2026	-30.603	15.7639	32.1			24.2364	-33.033	15.798	31.202			24.2024	-32.296	15.8318	31.299			24.2505	-35.661	15.7806	31.018			24.2201	-40.421	15.8008	30.947			24.237	-42.921	15.7507	30.568
	24.2192	-30.477	15.7472	32.082			24.2531	-32.811	15.7814	31.188			24.2191	-32.112	15.8151	31.284			24.2672	-35.367	15.7639	31.008			24.2367	-40.028	15.7841	30.937			24.2537	-42.45	15.734	30.559
	24.2359	-30.357	15.7305	32.065			24.2697	-32.598	15.7647	31.173			24.2357	-31.937	15.7985	31.267			24.2838	-35.084	15.7472	30.998			24.2534	-39.619	15.7674	30.927			24.2703	-42.002	15.7174	30.55
	24.2526	-30.243	15.7139	32.049			24.2864	-32.394	15.748	31.159			24.2524	-31.77	15.7818	31.251			24.3005	-34.814	15.7306	30.988			24.2701	-39.22	15.7508	30.917			24.287	-41.583	15.7007	30.542
	24.2692	-30.133	15.6972	32.033			24.303	-32.199	15.7314	31.145			24.2691	-31.609	15.7652	31.234			24.3171	-34.556	15.7139	30.978			24.2867	-38.85	15.7341	30.907			24.3037	-41.173	15.684	30.534
	24.2859	-30.029	15.6806	32.017			24.3197	-32.015	15.7147	31.129			24.2857	-31.456	15.7485	31.216			24.3371	-34.262	15.6973	30.969			24.3034	-38.505	15.7174	30.897			24.3203	-40.766	15.6674	30.526
	24.3026	-29.931	15.6639	32.001			24.3364	-31.838	15.698	31.113			24.3024	-31.312	15.7318	31.2			24.3538	-34.026	15.6806	30.96			24.3201	-38.172	15.7008	30.887			24.337	-40.364	15.6507	30.517
	24.3192	-29.837	15.6472	31.985			24.353	-31.67	15.6814	31.097			24.3191	-31.173	15.7152	31.185			24.3705	-33.797	15.6639	30.952			24.3367	-37.846	15.6841	30.876			24.3537	-39.978	15.634	30.509
	24.3359	-29.748	15.6306	31.969			24.3697	-31.509	15.6647	31.081			24.3357	-31.042	15.6985	31.17			24.3871	-33.577	15.6473	30.942			24.3534	-37.526	15.6674	30.866			24.3703	-39.609	15.6174	30.5
	24.3526	-29.664	15.6139	31.953			24.3864	-31.356	15.648	31.065			24.3524	-30.918	15.6818	31.155			24.4038	-33.365	15.6306	30.933			24.3701	-37.216	15.6508	30.856			24.387	-39.253	15.6007	30.491
	24.3692	-29.584	15.5972	31.937			24.403	-31.21	15.6314	31.05			24.3691	-30.798	15.6652	31.139			24.4205	-33.165	15.6139	30.925			24.3867	-36.92	15.6341	30.846			24.4037	-38.905	15.584	30.483
	24.3859	-29.507	15.5806	31.921			24.4197	-31.071	15.6147	31.036			24.3857	-30.684	15.6485	31.123			24.4371	-32.975	15.5973	30.916			24.4034	-36.639	15.6174	30.837			24.4203	-38.561	15.5674	30.474
	24.4026	-29.434	15.5639	31.906			24.4364	-30.939	15.598	31.023			24.4024	-30.576	15.6318	31.106			24.4538	-32.791	15.5806	30.907			24.4201	-36.371	15.6008	30.828			24.437	-38.224	15.5507	30.466
	24.4192	-29.365	15.5472	31.89			24.453	-30.814	15.5814	31.009			24.4191	-30.472	15.6152	31.091			24.4705	-32.612	15.5639	30.899			24.4367	-36.109	15.5841	30.818			24.4537	-37.902	15.534	30.458
	24.4359	-29.299	15.5306	31.875			24.4697	-30.694	15.5647	30.995			24.4357	-30.372	15.5985	31.077			24.4871	-32.439	15.5473	30.89			24.4534	-35.858	15.5674	30.809			24.4704	-37.589	15.5174	30.45
	24.4525	-29.235	15.5139	31.859			24.4864	-30.581	15.548	30.98			24.4524	-30.277	15.5818	31.063			24.5038	-32.276	15.5306	30.882			24.4701	-35.617	15.5508	30.799			24.487	-37.281	15.5007	30.442
	24.4692	-29.174	15.4972	31.844			24.503	-30.471	15.5314	30.966			24.4691	-30.187	15.5652	31.049			24.5205	-32.121	15.5139	30.874			24.4867	-35.384	15.5341	30.789			24.5037	-36.983	15.484	30.434
	24.4859	-29.117	15.4806	31.829			24.5197	-30.366	15.5147	30.953			24.4857	-30.101	15.5485	31.036			24.5371	-31.972	15.4973	30.866			24.5034	-35.161	15.5174	30.779			24.5203	-36.694	15.4674	30.426
	24.5025	-29.062	15.4639	31.814			24.5364	-30.266	15.498	30.939			24.5024	-30.019	15.5319	31.022			24.5538	-31.829	15.4806	30.858			24.5201	-34.948	15.5008	30.77			24.537	-36.414	15.4507	30.418
	24.5192	-29.01	15.4472	31.799			24.553	-30.171	15.4814	30.924			24.5191	-29.941	15.5152	31.009			24.5705	-31.693	15.4639	30.85			24.5367	-34.743	15.4841	30.76			24.5537	-36.143	15.434	30.41
	24.5359	-28.961	15.4306	31.784			24.5697	-30.081	15.4647	30.911			24.5357	-29.867	15.4985	30.996			24.5871	-31.562	15.4473	30.841			24.5534	-34.546	15.4674	30.75			24.5703	-35.875	15.4174	30.403
	24.5525	-28.914	15.4139	31.768			24.5864	-29.996	15.4481	30.897			24.5524	-29.796	15.4819	30.983			24.6038	-31.437	15.4306	30.833			24.5701	-34.357	15.4508	30.74			24.587	-35.613	15.4007	30.395
	24.5692	-28.869	15.3972	31.754			24.603	-29.914	15.4314	30.883			24.5691	-29.729	15.4652	30.97			24.6205	-31.318	15.4139	30.825			24.5867	-34.173	15.4341	30.731			24.6037	-35.361	15.3841	30.387
	24.5859	-28.826	15.3806	31.739			24.6197	-29.836	15.4147	30.869			24.5857	-29.665	15.4485	30.958			24.6371	-31.202	15.3973	30.818			24.6034	-33.999	15.4175	30.722			24.6203	-35.119	15.3674	30.38
	24.6025	-28.785	15.3639	31.724			24.6364	-29.762	15.398	30.855			24.6024	-29.604	15.4319	30.945			24.6538	-31.092	15.3806	30.81			24.6201	-33.833	15.4008	30.713			24.637	-34.88	15.3474	30.371
	24.6192	-28.746	15.3473	31.71			24.653	-29.692	15.3814	30.841			24.6191	-29.545	15.4152	30.932			24.6704	-30.988	15.364	30.802			24.6367	-33.673	15.3841	30.704			24.6537	-34.648	15.3307	30.364
	24.6359	-28.71	15.3306	31.696			24.6697	-29.625	15.3647	30.827			24.6357	-29.488	15.3986	30.918			24.6871	-30.888	15.3473	30.794			24.6534	-33.519	15.3675	30.695			24.6703	-34.423	15.3141	30.357
	24.6526	-28.675	15.3139	31.682			24.6864	-29.561	15.3481	30.813			24.6524	-29.435	15.3819	30.903			24.7038	-30.793	15.3306	30.787			24.6701	-33.373	15.3508	30.685			24.687	-34.204	15.2974	30.349
	24.6692	-28.641	15.2973	31.669			24.703	-29.499	15.3314	30.8			24.6691	-29.383	15.3652	30.889			24.7204	-30.701	15.314	30.779			24.6867	-33.233	15.3341	30.676			24.7037	-33.992	15.2807	30.342
	24.6859	-28.61	15.2806	31.655			24.7197	-29.44	15.3147	30.787			24.6857	-29.335	15.3486	30.876			24.7371	-30.613	15.2973	30.771			24.7034	-33.099	15.3175	30.667			24.7203	-33.788	15.2641	30.335
	24.7025	-28.58	15.2639	31.641			24.7363	-29.384	15.2981	30.774			24.7024	-29.288	15.3319	30.863			24.7538	-30.53	15.2806	30.763			24.7201	-32.97	15.3008	30.658			24.737	-33.587	15.2474	30.328
	24.7192	-28.552	15.2473	31.627			24.753	-29.331	15.2814	30.762			24.7191	-29.244	15.3152	30.851			24.7704	-30.451	15.264	30.755			24.7367	-32.845	15.2841	30.649			24.7537	-33.391	15.2308	30.321
	24.7359	-28.524	15.2306	31.613			24.7697	-29.28	15.2647	30.749			24.7357	-29.201	15.2986	30.839			24.7871	-30.375	15.2473	30.748			24.7534	-32.726	15.2675	30.64			24.7703	-33.203	15.2141	30.315
	24.7525	-28.498	15.2139	31.6			24.7863	-29.232	15.2481	30.737			24.7524	-29.16	15.2819	30.827			24.8038	-30.302	15.2306	30.741			24.7701	-32.613	15.2508	30.631			24.787	-33.021	15.1974	30.308
	24.7692	-28.473	15.1973	31.587			24.803	-29.185	15.2314	30.724			24.7691	-29.122	15.2652	30.813			24.8205	-30.231	15.214	30.734			24.7867	-32.505	15.2341	30.622			24.8037	-32.845	15.1807	30.301
	24.7859	-28.449	15.1806	31.573			24.8197	-29.142	15.2147	30.712			24.7857	-29.086	15.2486	30.8			24.8371	-30.163	15.1973	30.726			24.8034	-32.401	15.2175	30.613			24.8203	-32.675	15.1641	30.293
	24.8026	-28.426	15.1639	31.56			24.8363	-29.099	15.1981	30.699			24.8024	-29.051	15.2319	30.787			24.8538	-30.098	15.1806	30.717			24.8201	-32.304	15.2008	30.604			24.837	-32.509	15.1474	30.286
	24.8192	-28.405	15.1473	31.547			24.853	-29.059	15.1814	30.687			24.8191	-29.018	15.2152	30.775			24.8704	-30.038	15.164	30.709			24.8367	-32.21	15.1841	30.595			24.8536	-32.35	15.1308	30.279
	24.8359	-28.384	15.1306	31.534			24.8697	-29.022	15.1647	30.674			24.8358	-28.986	15.1986	30.762			24.8871	-29.98	15.1473	30.701			24.8534	-32.12	15.1675	30.587			24.8703	-32.195	15.1141	30.273
	24.8526	-28.364	15.1139	31.521			24.8863	-28.986	15.1481	30.662			24.8524	-28.956	15.1819	30.749			24.9038	-29.924	15.1306	30.695			24.8701	-32.033	15.1508	30.578			24.887	-32.043	15.0974	30.265
	24.8692	-28.345	15.0973	31.508			24.903	-28.952	15.1314	30.65			24.8691	-28.927	15.1652	30.736			24.9204	-29.87	15.114	30.688			24.8867	-31.949	15.1341	30.569			24.9036	-31.898	15.0808	30.258
	24.8859	-28.327	15.0806	31.496			24.9197	-28.92	15.1147	30.638			24.8858	-28.899	15.1486	30.724			24.9371	-29.819	15.0973	30.681			24.9034	-31.87	15.1175	30.56			24.9203	-31.755	15.0641	30.251
	24.9026	-28.309	15.0639	31.483			24.9363	-28.889	15.0981	30.626			24.9024	-28.873	15.1319	30.712			24.9538	-29.771	15.0806	30.673			24.9201	-31.795	15.1008	30.552			24.937	-31.619	15.0474	30.243
	24.9192	-28.292	15.0473	31.469			24.953	-28.859	15.0814	30.615			24.9191	-28.848	15.1152	30.7			24.9704	-29.723	15.064	30.665			24.9367	-31.722	15.0841	30.544			24.9536	-31.486	15.0307	30.235
	24.9359	-28.276	15.0306	31.455			24.9697	-28.831	15.0648	30.603			24.9358	-28.823	15.0986	30.689			24.9871	-29.678	15.0473	30.658			24.9534	-31.652	15.0675	30.535			24.9703	-31.359	15.0141	30.228
	24.9525	-28.26	15.0139	31.441			24.9863	-28.804	15.0481	30.591			24.9524	-28.8	15.0819	30.677			25.0038	-29.635	15.0306	30.65			24.9701	-31.586	15.0508	30.527			24.987	-31.237	14.9974	30.22
	24.9692	-28.244	14.9973	31.427			25.003	-28.779	15.0314	30.58			24.9691	-28.776	15.0653	30.665			25.0204	-29.594	15.014	30.644			24.9867	-31.523	15.0341	30.518			25.0036	-31.118	14.9807	30.213
	24.9859	-28.23	14.9806	31.414			25.0197	-28.755	15.0147	30.568			24.9858	-28.754	15.0486	30.653			25.0371	-29.555	14.9973	30.637			25.0034	-31.463	15.0175	30.51			25.0203	-31.002	14.9641	30.205
	25.0025	-28.215	14.9639	31.401			25.0363	-28.732	14.9981	30.556			25.0024	-28.733	15.0319	30.642			25.0538	-29.516	14.9806	30.629			25.0201	-31.407	15.0008	30.501			25.037	-30.89	14.9474	30.198
	25.0192	-28.202	14.9473	31.387			25.053	-28.709	14.9814	30.545			25.0191	-28.713	15.0153	30.63			25.0704	-29.479	14.964	30.622			25.0367	-31.352	14.9841	30.494			25.0536	-30.781	14.9307	30.19
	25.0358	-28.188	14.9306	31.374			25.0697	-28.687	14.9648	30.534			25.0358	-28.693	14.9986	30.618			25.0871	-29.444	14.9473	30.615			25.0534	-31.299	14.9675	30.486			25.0703	-30.678	14.9141	30.182
	25.0525	-28.176	14.9139	31.361			25.0863	-28.667	14.9481	30.523			25.0524	-28.674	14.9819	30.606			25.1038	-29.41	14.9306	30.609			25.0701	-31.249	14.9508	30.478			25.0869	-30.578	14.8974	30.175
	25.0692	-28.163	14.8973	31.349			25.103	-28.648	14.9314	30.512			25.0691	-28.656	14.9653	30.594			25.1204	-29.378	14.914	30.601			25.0867	-31.201	14.9342	30.469			25.1036	-30.482	14.8807	30.167
	25.0859	-28.151	14.8806	31.337			25.1197	-28.63	14.9147	30.501			25.0858	-28.639	14.9486	30.583			25.1371	-29.346	14.8973	30.594			25.1034	-31.155	14.9175	30.461			25.1203	-30.389	14.8641	30.16
	25.1025	-28.14	14.864	31.323			25.1363	-28.612	14.8981	30.49			25.1024	-28.622	14.9319	30.571			25.1537	-29.316	14.8806	30.588			25.1201	-31.111	14.9008	30.454			25.1369	-30.299	14.8474	30.154
	25.1192	-28.129	14.8473	31.31			25.153	-28.595	14.8814	30.479			25.1191	-28.606	14.9153	30.559			25.1704	-29.287	14.864	30.581			25.1367	-31.069	14.8808	30.446			25.1536	-30.212	14.8308	30.148
	25.1359	-28.118	14.8306	31.298			25.1697	-28.579	14.8648	30.467			25.1358	-28.591	14.8986	30.548			25.1871	-29.259	14.8473	30.575			25.1534	-31.029	14.8642	30.438			25.1703	-30.128	14.8141	30.142
	25.1525	-28.108	14.814	31.286			25.1863	-28.563	14.8481	30.456			25.1525	-28.576	14.8819	30.537			25.2037	-29.232	14.8307	30.568			25.1701	-30.99	14.8475	30.43			25.1869	-30.047	14.7974	30.137
	25.1692	-28.098	14.7973	31.273			25.203	-28.548	14.8314	30.446			25.1691	-28.562	14.8653	30.525			25.2204	-29.206	14.814	30.562			25.1867	-30.954	14.8308	30.422			25.2036	-29.97	14.7808	30.131
	25.1858	-28.089	14.7806	31.261			25.2197	-28.534	14.8148	30.435			25.1858	-28.548	14.8486	30.514			25.2371	-29.182	14.7973	30.555			25.2034	-30.918	14.8142	30.414			25.2203	-29.894	14.7641	30.125
	25.2025	-28.08	14.7639	31.249			25.2363	-28.519	14.7981	30.425			25.2025	-28.534	14.8319	30.502			25.2538	-29.158	14.7807	30.549			25.2201	-30.885	14.7975	30.407			25.2369	-29.821	14.7474	30.118
	25.2192	-28.072	14.7473	31.238			25.253	-28.505	14.7814	30.415			25.2191	-28.521	14.8153	30.491			25.2704	-29.136	14.764	30.542			25.2367	-30.853	14.7808	30.4			25.2536	-29.75	14.7308	30.11
	25.2358	-28.063	14.7306	31.226			25.2696	-28.492	14.7648	30.405			25.2358	-28.509	14.7986	30.479			25.2871	-29.113	14.7473	30.536			25.2534	-30.821	14.7642	30.393			25.2703	-29.683	14.7141	30.103
	25.2525	-28.056	14.714	31.214			25.2863	-28.479	14.7481	30.395			25.2524	-28.497	14.782	30.467			25.3037	-29.092	14.7307	30.53			25.2701	-30.792	14.7475	30.386			25.2869	-29.617	14.6974	30.095
	25.2692	-28.048	14.6973	31.202			25.303	-28.467	14.7314	30.385			25.2691	-28.485	14.7653	30.456			25.3204	-29.072	14.714	30.524			25.2867	-30.763	14.7309	30.379			25.3036	-29.553	14.6807	30.088
	25.2858	-28.041	14.6806	31.19			25.3196	-28.455	14.7148	30.374			25.2858	-28.473	14.7486	30.444			25.3371	-29.053	14.6973	30.518			25.3034	-30.736	14.7142	30.372			25.3203	-29.492	14.6641	30.081
	25.3025	-28.034	14.664	31.179			25.3363	-28.443	14.6981	30.364			25.3024	-28.461	14.7319	30.433			25.3537	-29.035	14.6807	30.513			25.3201	-30.71	14.6975	30.365			25.3369	-29.433	14.6474	30.074
	25.3192	-28.027	14.6473	31.167			25.353	-28.432	14.6814	30.354			25.3191	-28.45	14.7153	30.421			25.3704	-29.017	14.664	30.507			25.3367	-30.685	14.6809	30.358			25.3536	-29.375	14.6308	30.067
	25.3359	-28.02	14.6306	31.156			25.3697	-28.421	14.6648	30.344			25.3358	-28.439	14.6986	30.41			25.3871	-29.001	14.6473	30.501			25.3534	-30.661	14.6642	30.352			25.3703	-29.32	14.6141	30.062
	25.3525	-28.014	14.614	31.144			25.3863	-28.41	14.6481	30.335			25.3524	-28.428	14.682	30.399			25.4037	-28.984	14.6307	30.495			25.37	-30.638	14.6475	30.344			25.3869	-29.266	14.5974	30.056
	25.3692	-28.008	14.5973	31.133			25.403	-28.4	14.6314	30.326			25.3691	-28.418	14.6653	30.388			25.4204	-28.969	14.614	30.489			25.3867	-30.616	14.6309	30.338			25.4036	-29.215	14.5808	30.05
	25.3859	-28.001	14.5806	31.122			25.4197	-28.39	14.6148	30.317			25.3858	-28.408	14.6486	30.377			25.4371	-28.953	14.5973	30.484			25.4034	-30.595	14.6142	30.331			25.4203	-29.165	14.5641	30.044
	25.4025	-27.995	14.564	31.111			25.4363	-28.381	14.5981	30.308			25.4024	-28.398	14.632	30.367			25.4537	-28.939	14.5807	30.478			25.42	-30.575	14.5975	30.324			25.4369	-29.117	14.5474	30.039
	25.4192	-27.989	14.5473	31.1			25.453	-28.371	14.5814	30.298			25.4191	-28.388	14.6153	30.357			25.4704	-28.924	14.564	30.473			25.4367	-30.556	14.5809	30.318			25.4536	-29.071	14.5308	30.033
	25.4359	-27.983	14.5306	31.089			25.4697	-28.362	14.5648	30.289			25.4358	-28.378	14.5986	30.346			25.4871	-28.911	14.5473	30.467			25.4534	-30.538	14.5642	30.311			25.4703	-29.026	14.5141	30.027
	25.4525	-27.978	14.514	31.079			25.4863	-28.353	14.5481	30.279			25.4524	-28.369	14.582	30.336			25.5037	-28.898	14.5307	30.462			25.4701	-30.521	14.5475	30.304			25.4869	-28.981	14.4974	30.021
	25.4692	-27.972	14.4973	31.069			25.503	-28.345	14.5314	30.27			25.4691	-28.359	14.5653	30.326			25.5204	-28.885	14.514	30.456			25.4867	-30.504	14.5309	30.297			25.5036	-28.938	14.4808	30.015
	25.4859	-27.967	14.4806	31.059			25.5196	-28.336	14.5148	30.261			25.4858	-28.351	14.5486	30.315			25.5371	-28.873	14.4974	30.45			25.5034	-30.487	14.5142	30.29			25.5203	-28.897	14.4641	30.01
	25.5025	-27.961	14.464	31.049			25.5363	-28.328	14.4981	30.252			25.5024	-28.342	14.532	30.304			25.5537	-28.861	14.4807	30.445			25.52	-30.471	14.4976	30.283			25.5369	-28.857	14.4474	30.004
	25.5192	-27.956	14.4473	31.039			25.553	-28.32	14.4814	30.243			25.5191	-28.333	14.5153	30.293			25.5704	-28.85	14.464	30.439			25.5367	-30.456	14.4809	30.276			25.5536	-28.819	14.4308	29.998
	25.5359	-27.95	14.4306	31.029			25.5697	-28.313	14.4648	30.233			25.5358	-28.325	14.4986	30.283			25.5871	-28.839	14.4474	30.434			25.5534	-30.441	14.4642	30.27			25.5703	-28.782	14.4141	29.993
	25.5525	-27.945	14.414	31.019			25.5863	-28.305	14.4481	30.224			25.5524	-28.317	14.482	30.272			25.6038	-28.829	14.4307	30.429			25.57	-30.427	14.4475	30.262			25.5869	-28.746	14.3974	29.988
	25.5692	-27.94	14.3973	31.009			25.603	-28.298	14.4314	30.215			25.5691	-28.309	14.4653	30.262			25.6204	-28.819	14.414	30.424			25.5867	-30.414	14.4309	30.255			25.6036	-28.711	14.3808	29.982
	25.5859	-27.935	14.3806	31			25.6197	-28.291	14.4148	30.206			25.5858	-28.301	14.4486	30.251			25.6371	-28.809	14.3974	30.419			25.6034	-30.401	14.4142	30.249			25.6203	-28.677	14.3641	29.977
	25.6025	-27.93	14.364	30.991			25.6363	-28.284	14.3981	30.197			25.6024	-28.293	14.432	30.241			25.6537	-28.799	14.3807	30.414			25.62	-30.388	14.3976	30.242			25.6369	-28.644	14.3475	29.972
	25.6192	-27.925	14.3473	30.982			25.653	-28.278	14.3814	30.188			25.6191	-28.285	14.4153	30.231			25.6704	-28.79	14.364	30.409			25.6367	-30.376	14.3809	30.236			25.6536	-28.612	14.3308	29.967
	25.6359	-27.921	14.3307	30.972			25.6697	-28.271	14.3648	30.18			25.6357	-28.278	14.3986	30.221			25.6871	-28.781	14.3474	30.404			25.6534	-30.364	14.3642	30.229			25.6703	-28.581	14.3141	29.962
	25.6525	-27.916	14.314	30.963			25.6863	-28.265	14.3481	30.171			25.6524	-28.271	14.382	30.211			25.7037	-28.772	14.3307	30.399			25.67	-30.353	14.3476	30.221			25.6869	-28.55	14.2975	29.957
	25.6692	-27.911	14.2973	30.953			25.703	-28.259	14.3315	30.161			25.6691	-28.264	14.3653	30.201			25.7204	-28.764	14.314	30.394			25.6867	-30.342	14.3309	30.215			25.7036	-28.519	14.2808	29.952
	25.6859	-27.907	14.2807	30.944			25.7197	-28.252	14.3148	30.153			25.6857	-28.257	14.3486	30.192			25.7371	-28.755	14.2974	30.39			25.7034	-30.331	14.3142	30.209			25.7203	-28.49	14.2641	29.947
	25.7025	-27.903	14.264	30.935			25.7363	-28.246	14.2981	30.144			25.7024	-28.249	14.332	30.182			25.7537	-28.747	14.2807	30.385			25.72	-30.321	14.2976	30.203			25.7369	-28.462	14.2475	29.942
	25.7192	-27.898	14.2473	30.926			25.753	-28.24	14.2815	30.135			25.7191	-28.242	14.3153	30.172			25.7704	-28.74	14.264	30.38			25.7367	-30.311	14.2809	30.196			25.7536	-28.435	14.2308	29.937
	25.7359	-27.894	14.2307	30.917			25.7697	-28.234	14.2648	30.127			25.7357	-28.235	14.2986	30.163			25.7871	-28.732	14.2474	30.376			25.7534	-30.301	14.2642	30.189			25.7703	-28.409	14.2141	29.932
	25.7526	-27.89	14.214	30.909			25.7863	-28.228	14.2481	30.118			25.7524	-28.229	14.282	30.153			25.8038	-28.725	14.2307	30.371			25.77	-30.292	14.2476	30.183			25.7869	-28.383	14.1975	29.927
	25.7692	-27.885	14.1973	30.9			25.803	-28.222	14.2315	30.11			25.7691	-28.222	14.2653	30.144			25.8204	-28.718	14.214	30.367			25.7867	-30.283	14.2309	30.177			25.8036	-28.358	14.1808	29.922
	25.7859	-27.881	14.1807	30.891			25.8197	-28.216	14.2148	30.101			25.7857	-28.216	14.2486	30.134			25.8371	-28.711	14.1974	30.362			25.8034	-30.274	14.2142	30.171			25.8203	-28.334	14.1641	29.918
	25.8026	-27.877	14.164	30.882			25.8363	-28.21	14.1981	30.094			25.8024	-28.209	14.232	30.124			25.8538	-28.705	14.1807	30.357			25.82	-30.266	14.1976	30.164			25.8369	-28.311	14.1475	29.913
	25.8192	-27.873	14.1473	30.874			25.853	-28.204	14.1815	30.086			25.8191	-28.203	14.2153	30.115			25.8704	-28.698	14.164	30.353			25.8367	-30.257	14.1809	30.158			25.8536	-28.288	14.1308	29.909
	25.8359	-27.869	14.1307	30.865			25.8697	-28.198	14.1648	30.078			25.8357	-28.196	14.1986	30.106			25.8871	-28.692	14.1474	30.348			25.8533	-30.249	14.1642	30.152			25.8703	-28.267	14.1142	29.904
	25.8526	-27.865	14.114	30.857			25.8863	-28.192	14.1481	30.07			25.8524	-28.19	14.182	30.097			25.9038	-28.686	14.1307	30.344			25.87	-30.241	14.1476	30.145			25.8869	-28.246	14.0975	29.899
	25.8692	-27.861	14.0973	30.848			25.903	-28.186	14.1315	30.063			25.869	-28.184	14.1653	30.088			25.9204	-28.68	14.1141	30.34			25.8867	-30.234	14.1309	30.138			25.9036	-28.226	14.0808	29.895
	25.8859	-27.856	14.0807	30.84			25.9197	-28.181	14.1148	30.055			25.8857	-28.178	14.1486	30.079			25.9371	-28.674	14.0974	30.336			25.9033	-30.227	14.1143	30.132			25.9203	-28.207	14.0642	29.891
	25.9026	-27.853	14.064	30.832			25.9363	-28.175	14.0981	30.048			25.9024	-28.172	14.132	30.071			25.9538	-28.669	14.0807	30.332			25.92	-30.219	14.0976	30.126			25.937	-28.188	14.0475	29.886
	25.9192	-27.848	14.0473	30.824			25.953	-28.169	14.0815	30.04			25.919	-28.166	14.1153	30.063			25.9704	-28.664	14.0641	30.328			25.9367	-30.213	14.0809	30.12			25.9536	-28.169	14.0308	29.882
	25.9359	-27.844	14.0307	30.816			25.9697	-28.164	14.0648	30.032			25.9357	-28.16	14.0986	30.055			25.9871	-28.658	14.0474	30.323			25.9534	-30.206	14.0642	30.114			25.9703	-28.152	14.0142	29.878
	25.9525	-27.841	14.014	30.808			25.9863	-28.158	14.0481	30.024			25.9524	-28.154	14.082	30.047			26.0038	-28.653	14.0307	30.319			25.97	-30.199	14.0476	30.108			25.987	-28.135	13.9975	29.874
	25.9692	-27.837	13.9974	30.8			26.003	-28.152	14.0315	30.016			25.969	-28.148	14.0653	30.038			26.0204	-28.648	14.0141	30.315			25.9867	-30.192	14.0309	30.101			26.0036	-28.118	13.9808	29.869
	25.9859	-27.833	13.9807	30.792			26.0197	-28.147	14.0148	30.009			25.9857	-28.143	14.0487	30.029			26.0371	-28.643	13.9974	30.311			26.0034	-30.186	14.0143	30.095			26.0203	-28.102	13.9642	29.865
	26.0025	-27.829	13.964	30.785			26.0363	-28.141	13.9982	30.002			26.0024	-28.137	14.032	30.02			26.0538	-28.639	13.9807	30.307			26.02	-30.18	13.9976	30.089			26.037	-28.087	13.9475	29.861
	26.0192	-27.825	13.9474	30.777			26.053	-28.135	13.9815	29.994			26.019	-28.132	14.0153	30.011			26.0704	-28.634	13.9641	30.303			26.0367	-30.174	13.9809	30.082			26.0537	-28.071	13.9308	29.857
	26.0359	-27.821	13.9307	30.77			26.0697	-28.13	13.9648	29.987			26.0357	-28.126	13.9987	30.003			26.0871	-28.629	13.9474	30.299			26.0533	-30.168	13.9643	30.076			26.0703	-28.056	13.9142	29.853
	26.0525	-27.817	13.914	30.762			26.0863	-28.124	13.9482	29.98			26.0524	-28.121	13.982	29.995			26.1038	-28.625	13.9307	30.295			26.07	-30.163	13.9476	30.07			26.087	-28.042	13.8975	29.849
	26.0725	-27.813	13.8974	30.755			26.103	-28.119	13.9315	29.972			26.069	-28.115	13.9653	29.987			26.1204	-28.621	13.9141	30.29			26.0867	-30.157	13.9309	30.064			26.1036	-28.027	13.8809	29.845
	26.0892	-27.81	13.8807	30.747			26.1197	-28.114	13.9148	29.965			26.0857	-28.11	13.9487	29.978			26.1371	-28.616	13.8974	30.286			26.1034	-30.152	13.9143	30.058			26.1203	-28.013	13.8642	29.841
	26.1059	-27.806	13.864	30.74			26.1363	-28.108	13.8981	29.957			26.1023	-28.105	13.932	29.97			26.1538	-28.612	13.8807	30.282			26.12	-30.147	13.8976	30.051			26.137	-27.998	13.8475	29.837
	26.1225	-27.802	13.8474	30.732			26.153	-28.103	13.8815	29.95			26.119	-28.1	13.9153	29.962			26.1704	-28.608	13.8641	30.278			26.1367	-30.141	13.8809	30.045			26.1536	-27.984	13.8309	29.833
	26.1392	-27.799	13.8307	30.725			26.1697	-28.098	13.8648	29.943			26.1357	-28.094	13.8987	29.955			26.1871	-28.605	13.8474	30.275			26.1533	-30.136	13.8643	30.038			26.1703	-27.97	13.8142	29.829
	26.1559	-27.796	13.814	30.718			26.1864	-28.093	13.8482	29.936			26.1523	-28.09	13.882	29.948			26.2038	-28.601	13.8308	30.271			26.17	-30.132	13.8476	30.032			26.1869	-27.956	13.7975	29.825
	26.1725	-27.793	13.7974	30.711			26.203	-28.088	13.8315	29.929			26.169	-28.085	13.8653	29.941			26.2204	-28.597	13.8141	30.267			26.1867	-30.127	13.8309	30.026			26.2036	-27.942	13.7809	29.821
	26.1892	-27.79	13.7807	30.704			26.2197	-28.083	13.8148	29.923			26.1857	-28.08	13.8487	29.935			26.2371	-28.594	13.7974	30.263			26.2034	-30.122	13.8143	30.02			26.2203	-27.928	13.7642	29.816
	26.2059	-27.786	13.764	30.697			26.2364	-28.078	13.7982	29.916			26.2023	-28.074	13.832	29.928			26.2538	-28.591	13.7807	30.26			26.22	-30.118	13.7976	30.014			26.237	-27.915	13.7475	29.813
	26.2225	-27.784	13.7474	30.69			26.253	-28.073	13.7815	29.909			26.219	-28.07	13.8154	29.922			26.2704	-28.587	13.7641	30.256			26.2367	-30.113	13.7809	30.008			26.2536	-27.902	13.7309	29.809
	26.2392	-27.781	13.7307	30.683			26.2697	-28.069	13.7648	29.902			26.2357	-28.065	13.7987	29.916			26.2871	-28.584	13.7474	30.253			26.2534	-30.109	13.7643	30.002			26.2703	-27.889	13.7142	29.805
	26.2558	-27.778	13.7141	30.676			26.2864	-28.064	13.7482	29.895			26.2523	-28.06	13.782	29.91			26.3038	-28.581	13.7308	30.249			26.27	-30.105	13.7476	29.996			26.287	-27.877	13.6975	29.801
	26.2725	-27.775	13.6974	30.669			26.303	-28.06	13.7315	29.888			26.269	-28.055	13.7654	29.904			26.3205	-28.578	13.7141	30.246			26.2867	-30.101	13.7309	29.99			26.3036	-27.865	13.6809	29.797
	26.2892	-27.773	13.6807	30.662			26.3197	-28.055	13.7148	29.882			26.2857	-28.05	13.7487	29.898			26.3371	-28.576	13.6974	30.242			26.3034	-30.097	13.7143	29.984			26.3203	-27.853	13.6642	29.794
	26.3058	-27.77	13.6641	30.656			26.3364	-28.051	13.6982	29.875			26.3023	-28.046	13.732	29.892			26.3538	-28.573	13.6808	30.238			26.32	-30.092	13.6976	29.978			26.337	-27.842	13.6476	29.79
	26.3225	-27.768	13.6474	30.649			26.353	-28.046	13.6815	29.868			26.319	-28.041	13.7154	29.886			26.3704	-28.57	13.6641	30.235			26.3367	-30.089	13.6809	29.972			26.3536	-27.832	13.6309	29.786
	26.3392	-27.765	13.6307	30.643			26.3697	-28.041	13.6648	29.861			26.3357	-28.036	13.6987	29.879			26.3871	-28.568	13.6474	30.231			26.3534	-30.084	13.6643	29.967			26.3703	-27.822	13.6142	29.783
	26.3558	-27.763	13.6141	30.637			26.3864	-28.037	13.6482	29.855			26.3523	-28.032	13.682	29.872			26.4038	-28.565	13.6308	30.228			26.37	-30.08	13.6476	29.961			26.387	-27.812	13.5976	29.78
	26.3725	-27.761	13.5974	30.631			26.4031	-28.032	13.6315	29.849			26.369	-28.027	13.6654	29.865			26.4204	-28.563	13.6141	30.224			26.3867	-30.077	13.631	29.955			26.4036	-27.802	13.5809	29.776
	26.3892	-27.759	13.5807	30.625			26.4197	-28.028	13.6149	29.843			26.3857	-28.023	13.6487	29.858			26.4371	-28.56	13.5974	30.221			26.4034	-30.073	13.6143	29.949			26.4203	-27.793	13.5642	29.773
	26.4058	-27.756	13.5641	30.619			26.4364	-28.024	13.5982	29.838			26.4023	-28.019	13.632	29.851			26.4538	-28.558	13.5808	30.217			26.42	-30.07	13.5976	29.943			26.437	-27.785	13.5476	29.769
	26.4225	-27.754	13.5474	30.613			26.4531	-28.019	13.5815	29.832			26.419	-28.015	13.6154	29.844			26.4704	-28.556	13.5641	30.214			26.4367	-30.066	13.581	29.938			26.4536	-27.776	13.5309	29.765
	26.4392	-27.752	13.5307	30.607			26.4697	-28.014	13.5648	29.825			26.4357	-28.01	13.5987	29.837			26.4871	-28.554	13.5474	30.21			26.4534	-30.062	13.5643	29.932			26.4703	-27.767	13.5142	29.761
	26.4558	-27.75	13.5141	30.601			26.4864	-28.009	13.5482	29.818			26.4523	-28.006	13.582	29.83			26.5038	-28.552	13.5308	30.206			26.4701	-30.059	13.5476	29.926			26.487	-27.759	13.4976	29.757
	26.4725	-27.748	13.4974	30.595			26.5031	-28.005	13.5315	29.812			26.469	-28.002	13.5654	29.823			26.5204	-28.549	13.5141	30.203			26.4867	-30.055	13.531	29.92			26.5036	-27.751	13.4809	29.753
	26.4891	-27.746	13.4808	30.59			26.5197	-28	13.5149	29.806			26.4857	-27.997	13.5487	29.816			26.5371	-28.547	13.4974	30.199			26.5034	-30.052	13.5143	29.914			26.5203	-27.744	13.4642	29.749
	26.5058	-27.744	13.4641	30.584			26.5364	-27.996	13.4982	29.8			26.5023	-27.993	13.532	29.809			26.5538	-28.545	13.4808	30.195			26.5201	-30.049	13.4976	29.908			26.537	-27.737	13.4476	29.745
	26.5225	-27.742	13.4474	30.578			26.553	-27.991	13.4815	29.795			26.519	-27.989	13.5154	29.802			26.5704	-28.543	13.4641	30.192			26.5367	-30.046	13.481	29.903			26.5536	-27.729	13.4309	29.741
	26.5391	-27.741	13.4307	30.572			26.5697	-27.986	13.4649	29.789			26.5357	-27.985	13.4987	29.795			26.5871	-28.542	13.4474	30.188			26.5534	-30.043	13.4643	29.897			26.5703	-27.722	13.4142	29.737
	26.5558	-27.739	13.4141	30.565			26.5864	-27.981	13.4482	29.783			26.5523	-27.98	13.482	29.789			26.6038	-28.54	13.4308	30.185			26.57	-30.039	13.4476	29.892			26.587	-27.715	13.3976	29.734
	26.5725	-27.737	13.3974	30.559			26.603	-27.977	13.4315	29.777			26.569	-27.976	13.4654	29.782			26.6204	-28.538	13.4141	30.181			26.5867	-30.036	13.431	29.886			26.6036	-27.709	13.3809	29.731
	26.5892	-27.736	13.3808	30.554			26.6197	-27.972	13.4149	29.772			26.5857	-27.972	13.4487	29.775			26.6371	-28.536	13.3974	30.178			26.6034	-30.033	13.4143	29.881			26.6203	-27.702	13.3642	29.727
	26.6058	-27.734	13.3641	30.549			26.6364	-27.967	13.3982	29.767			26.6023	-27.968	13.432	29.768			26.6538	-28.535	13.3808	30.175			26.62	-30.03	13.3977	29.876			26.6369	-27.696	13.3476	29.724
	26.6225	-27.732	13.3474	30.543			26.653	-27.963	13.3815	29.761			26.619	-27.964	13.4154	29.761			26.6704	-28.533	13.3641	30.171			26.6367	-30.027	13.381	29.871			26.6536	-27.689	13.3309	29.72
	26.6392	-27.731	13.3308	30.537			26.6697	-27.958	13.3649	29.755			26.6356	-27.96	13.3987	29.754			26.6871	-28.531	13.3474	30.168			26.6534	-30.025	13.3643	29.865			26.6703	-27.683	13.3143	29.717
	26.6558	-27.729	13.3141	30.531			26.6864	-27.954	13.3482	29.749			26.6523	-27.956	13.382	29.748			26.7038	-28.53	13.3308	30.165			26.67	-30.022	13.3477	29.86			26.6869	-27.677	13.2976	29.714
	26.6725	-27.728	13.2974	30.526			26.703	-27.949	13.3316	29.743			26.669	-27.952	13.3654	29.742			26.7204	-28.528	13.3141	30.162			26.6867	-30.019	13.331	29.855			26.7036	-27.672	13.2809	29.711
	26.6891	-27.727	13.2808	30.521			26.7197	-27.945	13.3149	29.738			26.6857	-27.948	13.3487	29.736			26.7371	-28.527	13.2974	30.159			26.7034	-30.017	13.3143	29.85			26.7203	-27.666	13.2643	29.707
	26.7058	-27.725	13.2641	30.516			26.7364	-27.94	13.2982	29.732			26.7023	-27.944	13.332	29.73			26.7538	-28.526	13.2808	30.156			26.72	-30.014	13.2977	29.845			26.7369	-27.66	13.2476	29.704
	26.7225	-27.724	13.2475	30.511			26.753	-27.936	13.2816	29.727			26.719	-27.941	13.3154	29.723			26.7704	-28.524	13.2641	30.153			26.7367	-30.011	13.281	29.84			26.7536	-27.655	13.2309	29.701
	26.7391	-27.723	13.2308	30.506			26.7697	-27.931	13.2649	29.722			26.7357	-27.937	13.2987	29.717			26.7871	-28.523	13.2475	30.151			26.7534	-30.009	13.2643	29.834			26.7703	-27.65	13.2143	29.698
	26.7558	-27.722	13.2141	30.501			26.7863	-27.927	13.2482	29.716			26.7523	-27.933	13.282	29.711			26.8038	-28.522	13.2308	30.148			26.77	-30.007	13.2477	29.829			26.7869	-27.645	13.1976	29.695
	26.7725	-27.72	13.1974	30.496			26.803	-27.923	13.2316	29.71			26.769	-27.93	13.2654	29.705			26.8204	-28.52	13.2141	30.145			26.7867	-30.004	13.231	29.824			26.8036	-27.64	13.1809	29.692
	26.7891	-27.719	13.1808	30.49			26.8197	-27.919	13.2149	29.705			26.7857	-27.926	13.2487	29.699			26.8371	-28.519	13.1975	30.143			26.8034	-30.002	13.2143	29.819			26.8203	-27.635	13.1643	29.689
	26.8058	-27.718	13.1641	30.485			26.8363	-27.915	13.1982	29.699			26.8023	-27.923	13.232	29.692			26.8538	-28.518	13.1808	30.14			26.82	-30	13.1977	29.813			26.8369	-27.63	13.1476	29.686
	26.8225	-27.717	13.1475	30.479			26.853	-27.911	13.1816	29.694			26.819	-27.919	13.2154	29.686			26.8704	-28.516	13.1641	30.137			26.8367	-29.998	13.181	29.808			26.8536	-27.626	13.131	29.683
	26.8391	-27.716	13.1308	30.475			26.8697	-27.908	13.1649	29.689			26.8357	-27.916	13.1987	29.68			26.8871	-28.515	13.1475	30.135			26.8534	-29.996	13.1644	29.803			26.8702	-27.622	13.1143	29.68
	26.8558	-27.715	13.1141	30.47			26.8863	-27.904	13.1482	29.683			26.8523	-27.912	13.1821	29.674			26.9037	-28.514	13.1308	30.132			26.87	-29.994	13.1477	29.798			26.8869	-27.617	13.0976	29.677
	26.8725	-27.714	13.0975	30.464			26.903	-27.901	13.1316	29.678			26.869	-27.909	13.1654	29.668			26.9204	-28.513	13.1142	30.13			26.8867	-29.992	13.131	29.793			26.9036	-27.613	13.081	29.674
	26.8891	-27.713	13.0808	30.459			26.9197	-27.897	13.1149	29.672			26.8857	-27.906	13.1487	29.663			26.9371	-28.512	13.0975	30.127			26.9034	-29.99	13.1143	29.788			26.9202	-27.61	13.0643	29.671
	26.9058	-27.712	13.0641	30.453			26.9363	-27.894	13.0983	29.667			26.9023	-27.902	13.132	29.657			26.9537	-28.511	13.0808	30.125			26.92	-29.988	13.0977	29.782			26.9369	-27.606	13.0476	29.668
	26.9225	-27.711	13.0475	30.448			26.953	-27.891	13.0816	29.663			26.919	-27.899	13.1154	29.652			26.9704	-28.51	13.0641	30.122			26.9367	-29.987	13.081	29.777			26.9535	-27.602	13.031	29.665
	26.9391	-27.71	13.0308	30.444			26.9697	-27.887	13.0649	29.658			26.9357	-27.896	13.0987	29.647			26.9871	-28.509	13.0475	30.12			26.9534	-29.985	13.0643	29.772			26.9702	-27.599	13.0143	29.662
	26.9558	-27.709	13.0141	30.439			26.9863	-27.884	13.0482	29.652			26.9523	-27.893	13.0821	29.641			27.0037	-28.508	13.0308	30.117			26.97	-29.983	13.0477	29.766			26.9869	-27.596	12.9976	29.659
	26.9725	-27.708	12.9975	30.434			27.003	-27.881	13.0316	29.647			26.969	-27.889	13.0654	29.636			27.0204	-28.507	13.0142	30.114			26.9867	-29.982	13.031	29.761			27.0036	-27.592	12.981	29.656
	26.9891	-27.707	12.9808	30.429			27.0196	-27.878	13.0149	29.642			26.9857	-27.886	13.0487	29.631			27.0371	-28.507	12.9975	30.112			27.0034	-29.98	13.0144	29.755			27.0202	-27.589	12.9643	29.654
	27.0058	-27.706	12.9641	30.424			27.0363	-27.875	12.9983	29.637			27.0023	-27.883	13.0321	29.626			27.0537	-28.506	12.9808	30.11			27.02	-29.979	12.9977	29.75			27.0369	-27.586	12.9476	29.651
	27.0225	-27.705	12.9475	30.419			27.053	-27.873	12.9816	29.632			27.019	-27.88	13.0154	29.621			27.0704	-28.505	12.9642	30.108			27.0367	-29.978	12.981	29.745			27.0536	-27.583	12.931	29.648
	27.0391	-27.704	12.9308	30.414			27.0696	-27.87	12.9649	29.627			27.0357	-27.877	12.9987	29.616			27.0871	-28.504	12.9475	30.105			27.0533	-29.976	12.9644	29.739			27.0702	-27.58	12.9143	29.645
	27.0558	-27.703	12.9142	30.41			27.0863	-27.867	12.9483	29.622			27.0523	-27.873	12.9821	29.611			27.1037	-28.503	12.9308	30.103			27.07	-29.975	12.9477	29.734			27.0869	-27.577	12.8977	29.643
	27.0725	-27.702	12.8975	30.405			27.103	-27.865	12.9316	29.617			27.069	-27.871	12.9654	29.606			27.1204	-28.503	12.9142	30.1			27.0867	-29.974	12.931	29.729			27.1035	-27.574	12.881	29.64
	27.0892	-27.702	12.8808	30.401			27.1196	-27.862	12.9149	29.612			27.0857	-27.868	12.9488	29.601			27.1371	-28.502	12.8975	30.098			27.1033	-29.973	12.9144	29.724			27.1202	-27.571	12.8643	29.638
	27.1058	-27.701	12.8642	30.397			27.1363	-27.86	12.8983	29.608			27.1023	-27.864	12.9321	29.596			27.1537	-28.501	12.8809	30.096			27.12	-29.972	12.8977	29.719			27.1369	-27.568	12.8477	29.635
	27.1225	-27.7	12.8475	30.393			27.153	-27.857	12.8816	29.602			27.119	-27.861	12.9154	29.591			27.1704	-28.501	12.8642	30.094			27.1367	-29.971	12.881	29.715			27.1535	-27.566	12.831	29.632
	27.1391	-27.699	12.8308	30.389			27.1696	-27.855	12.8649	29.597			27.1356	-27.858	12.8988	29.587			27.1871	-28.5	12.8475	30.092			27.1533	-29.97	12.8644	29.71			27.1702	-27.563	12.8143	29.63
	27.1558	-27.699	12.8142	30.385			27.1863	-27.852	12.8483	29.592			27.1523	-27.855	12.8821	29.583			27.2037	-28.499	12.8308	30.089			27.17	-29.969	12.8477	29.705			27.1869	-27.561	12.7977	29.627
	27.1725	-27.698	12.7975	30.38			27.203	-27.85	12.8316	29.587			27.169	-27.852	12.8654	29.579			27.2204	-28.499	12.8142	30.086			27.1867	-29.968	12.831	29.7			27.2035	-27.558	12.781	29.625
	27.1892	-27.697	12.7808	30.376			27.2196	-27.848	12.8149	29.583			27.1856	-27.849	12.8488	29.574			27.2371	-28.498	12.7975	30.084			27.2033	-29.967	12.8144	29.695			27.2202	-27.556	12.7643	29.623
	27.2058	-27.696	12.7642	30.371			27.2363	-27.846	12.7983	29.578			27.2023	-27.847	12.8321	29.57			27.2537	-28.498	12.7808	30.081			27.22	-29.966	12.7977	29.69			27.2369	-27.554	12.7477	29.62
	27.2225	-27.696	12.7475	30.366			27.2529	-27.843	12.7816	29.573			27.219	-27.844	12.8154	29.566			27.2704	-28.497	12.7642	30.079			27.2367	-29.965	12.7811	29.686			27.2535	-27.551	12.731	29.617
	27.2392	-27.695	12.7308	30.361			27.2696	-27.841	12.765	29.569			27.2356	-27.841	12.7988	29.562			27.2871	-28.497	12.7475	30.076			27.2533	-29.964	12.7644	29.681			27.2702	-27.549	12.7143	29.615
	27.2558	-27.695	12.7142	30.357			27.2863	-27.839	12.7483	29.564			27.2523	-27.839	12.7821	29.558			27.3037	-28.496	12.7308	30.073			27.27	-29.963	12.7477	29.676			27.2869	-27.547	12.6977	29.613
	27.2725	-27.694	12.6975	30.352			27.3029	-27.837	12.7316	29.559			27.269	-27.836	12.7654	29.554			27.3204	-28.495	12.7142	30.071			27.2867	-29.962	12.7311	29.671			27.3035	-27.544	12.681	29.61
	27.2892	-27.693	12.6808	30.347			27.3196	-27.835	12.715	29.555			27.2857	-27.833	12.7488	29.55			27.337	-28.495	12.6975	30.068			27.3033	-29.962	12.7144	29.666			27.3202	-27.542	12.6644	29.608
	27.3058	-27.693	12.6642	30.343			27.3363	-27.833	12.6983	29.55			27.3023	-27.831	12.7321	29.546			27.3537	-28.494	12.6809	30.066			27.32	-29.961	12.6977	29.661			27.3369	-27.54	12.6477	29.606
	27.3225	-27.692	12.6475	30.338			27.3529	-27.831	12.6816	29.545			27.319	-27.828	12.7155	29.542			27.3704	-28.494	12.6642	30.064			27.3366	-29.96	12.6811	29.656			27.3535	-27.538	12.631	29.603
	27.3392	-27.692	12.6309	30.334			27.3696	-27.829	12.665	29.541			27.3356	-27.826	12.6988	29.538			27.387	-28.493	12.6475	30.063			27.3533	-29.96	12.6644	29.651			27.3702	-27.536	12.6144	29.601
	27.3558	-27.691	12.6142	30.33			27.3863	-27.827	12.6483	29.536			27.3523	-27.823	12.6821	29.534			27.4037	-28.493	12.6309	30.061			27.37	-29.959	12.6477	29.646			27.3869	-27.534	12.5977	29.598
	27.3725	-27.69	12.5975	30.326			27.4029	-27.825	12.6316	29.532			27.369	-27.821	12.6655	29.53			27.4203	-28.492	12.6142	30.058			27.3866	-29.958	12.6311	29.641			27.4035	-27.532	12.581	29.596
	27.3892	-27.69	12.5809	30.321			27.4196	-27.823	12.615	29.527			27.3856	-27.819	12.6488	29.526			27.437	-28.492	12.5975	30.056			27.4033	-29.958	12.6144	29.637			27.4202	-27.53	12.5644	29.593
	27.4058	-27.689	12.5642	30.317			27.4363	-27.821	12.5983	29.523			27.4023	-27.816	12.6321	29.522			27.4537	-28.492	12.5809	30.054			27.42	-29.957	12.5977	29.632			27.4369	-27.528	12.5477	29.591
	27.4225	-27.689	12.5475	30.313			27.4529	-27.82	12.5816	29.518			27.419	-27.814	12.6155	29.518			27.4703	-28.491	12.5642	30.051			27.4366	-29.957	12.5811	29.627			27.4535	-27.526	12.531	29.588
	27.4392	-27.688	12.5309	30.309			27.4696	-27.818	12.565	29.514			27.4356	-27.812	12.5988	29.515			27.487	-28.491	12.5475	30.049			27.4533	-29.956	12.5644	29.621			27.4702	-27.524	12.5144	29.586
	27.4558	-27.687	12.5142	30.305			27.4862	-27.816	12.5483	29.51			27.4523	-27.81	12.5822	29.511			27.5037	-28.49	12.5309	30.047			27.47	-29.956	12.5477	29.616			27.4869	-27.522	12.4977	29.584
	27.4725	-27.687	12.4975	30.301			27.5029	-27.814	12.5317	29.505			27.469	-27.807	12.5655	29.507			27.5203	-28.49	12.5142	30.045			27.4866	-29.955	12.5311	29.611			27.5035	-27.52	12.481	29.581
	27.4892	-27.686	12.4809	30.296			27.5196	-27.812	12.515	29.5			27.4856	-27.805	12.5488	29.504			27.537	-28.489	12.4976	30.043			27.5033	-29.955	12.5144	29.607			27.5202	-27.518	12.4644	29.579
	27.5058	-27.686	12.4642	30.291			27.5363	-27.811	12.4983	29.496			27.5023	-27.803	12.5322	29.5			27.5537	-28.489	12.4809	30.041			27.52	-29.954	12.4978	29.602			27.5369	-27.517	12.4477	29.577
	27.5225	-27.685	12.4475	30.287			27.5529	-27.809	12.4817	29.491			27.519	-27.801	12.5155	29.497			27.5703	-28.488	12.4642	30.039			27.5367	-29.954	12.4811	29.598			27.5535	-27.515	12.431	29.574
	27.5391	-27.685	12.4309	30.283			27.5696	-27.807	12.465	29.487			27.5356	-27.799	12.4988	29.494			27.587	-28.488	12.4475	30.037			27.5533	-29.954	12.4644	29.593			27.5702	-27.513	12.4144	29.572
	27.5558	-27.684	12.4142	30.279			27.5862	-27.805	12.4483	29.482			27.5523	-27.797	12.4822	29.49			27.6037	-28.488	12.4309	30.035			27.57	-29.953	12.4477	29.588			27.5869	-27.511	12.3977	29.57
	27.5725	-27.683	12.3975	30.275			27.6029	-27.803	12.4317	29.478			27.569	-27.795	12.4655	29.487			27.6203	-28.487	12.4142	30.032			27.5866	-29.953	12.4311	29.583			27.6035	-27.509	12.381	29.568
	27.5891	-27.683	12.3809	30.271			27.6196	-27.801	12.415	29.474			27.5856	-27.792	12.4489	29.484			27.637	-28.487	12.3976	30.03			27.6033	-29.953	12.4144	29.578			27.6202	-27.507	12.3644	29.565
	27.6058	-27.682	12.3642	30.266			27.6363	-27.8	12.3983	29.469			27.6023	-27.79	12.4322	29.481			27.6537	-28.486	12.3809	30.028			27.6199	-29.953	12.3978	29.573			27.6369	-27.506	12.3477	29.563
	27.6225	-27.682	12.3475	30.262			27.6529	-27.798	12.3817	29.465			27.619	-27.788	12.4155	29.478			27.6703	-28.486	12.3642	30.026			27.6366	-29.952	12.3811	29.569			27.6535	-27.504	12.331	29.561
	27.6391	-27.681	12.3309	30.258			27.6696	-27.796	12.365	29.461			27.6356	-27.786	12.3989	29.476			27.687	-28.486	12.3476	30.025			27.6533	-29.952	12.3644	29.564			27.6702	-27.502	12.3144	29.559
	27.6558	-27.681	12.3142	30.254			27.6863	-27.794	12.3483	29.456			27.6523	-27.784	12.3822	29.473			27.7037	-28.485	12.3309	30.023			27.67	-29.952	12.3478	29.559			27.6869	-27.501	12.2977	29.556
	27.6725	-27.68	12.2976	30.251			27.7029	-27.792	12.3317	29.452			27.669	-27.782	12.3655	29.469			27.7203	-28.485	12.3142	30.021			27.6866	-29.951	12.3311	29.554			27.7036	-27.499	12.2811	29.554
	27.6891	-27.68	12.2809	30.247			27.7196	-27.791	12.315	29.447			27.6856	-27.78	12.3489	29.466			27.737	-28.485	12.2976	30.019			27.7033	-29.951	12.3144	29.55			27.7202	-27.498	12.2644	29.552
	27.7058	-27.679	12.2642	30.243			27.7363	-27.789	12.2983	29.443			27.7023	-27.778	12.3322	29.463			27.7537	-28.485	12.2809	30.017			27.72	-29.951	12.2978	29.545			27.7369	-27.496	12.2477	29.55
	27.7225	-27.679	12.2476	30.239			27.7529	-27.787	12.2817	29.439			27.719	-27.776	12.3155	29.46			27.7703	-28.484	12.2642	30.016			27.7366	-29.951	12.2811	29.541			27.7536	-27.494	12.231	29.547
	27.7391	-27.678	12.2309	30.235			27.7696	-27.785	12.265	29.435			27.7356	-27.774	12.2989	29.457			27.787	-28.484	12.2476	30.014			27.7533	-29.951	12.2644	29.536			27.7702	-27.492	12.2144	29.545
	27.7558	-27.678	12.2142	30.232			27.7863	-27.784	12.2483	29.431			27.7523	-27.772	12.2822	29.454			27.8037	-28.484	12.2309	30.012			27.77	-29.95	12.2478	29.53			27.7869	-27.49	12.1977	29.542
	27.7725	-27.678	12.1976	30.228			27.8029	-27.782	12.2317	29.427			27.769	-27.77	12.2655	29.451			27.8203	-28.484	12.2142	30.011			27.7866	-29.95	12.2311	29.525			27.8035	-27.489	12.1811	29.539
	27.7891	-27.677	12.1809	30.224			27.8196	-27.78	12.215	29.423			27.7856	-27.768	12.2489	29.447			27.837	-28.483	12.1976	30.009			27.8033	-29.95	12.2144	29.521			27.8202	-27.487	12.1644	29.537
	27.8058	-27.677	12.1642	30.22			27.8363	-27.778	12.1983	29.419			27.8023	-27.766	12.2322	29.444			27.8537	-28.483	12.1809	30.007			27.8199	-29.95	12.1978	29.517			27.8369	-27.485	12.1477	29.534
	27.8224	-27.676	12.1476	30.216			27.8529	-27.776	12.1817	29.415			27.819	-27.764	12.2156	29.441			27.8703	-28.483	12.1643	30.006			27.8366	-29.95	12.1811	29.512			27.8535	-27.483	12.1311	29.532
	27.8391	-27.676	12.1309	30.212			27.8696	-27.775	12.165	29.411			27.8357	-27.763	12.1989	29.438			27.887	-28.483	12.1476	30.004			27.8533	-29.95	12.1645	29.507			27.8702	-27.481	12.1144	29.529
	27.8558	-27.676	12.1142	30.208			27.8863	-27.773	12.1484	29.406			27.8523	-27.761	12.1822	29.436			27.9037	-28.483	12.1309	30.002			27.8699	-29.949	12.1478	29.502			27.8868	-27.479	12.0977	29.527
	27.8724	-27.676	12.0976	30.205			27.9029	-27.771	12.1317	29.402			27.869	-27.759	12.1656	29.433			27.9203	-28.482	12.1143	30.001			27.8866	-29.949	12.1311	29.497			27.9035	-27.477	12.081	29.525
	27.8891	-27.675	12.0809	30.201			27.9196	-27.769	12.115	29.398			27.8856	-27.758	12.1489	29.43			27.937	-28.482	12.0976	29.999			27.9033	-29.949	12.1145	29.493			27.9202	-27.475	12.0644	29.522
	27.9058	-27.675	12.0642	30.197			27.9363	-27.767	12.0984	29.394			27.9023	-27.756	12.1322	29.427			27.9537	-28.482	12.0809	29.997			27.92	-29.949	12.0978	29.489			27.9368	-27.473	12.0477	29.519
	27.9224	-27.675	12.0476	30.193			27.9529	-27.765	12.0817	29.39			27.919	-27.754	12.1156	29.423			27.9703	-28.482	12.0643	29.996			27.9366	-29.949	12.0811	29.484			27.9535	-27.471	12.031	29.516
	27.9391	-27.674	12.0309	30.19			27.9696	-27.763	12.065	29.385			27.9356	-27.753	12.0989	29.42			27.987	-28.482	12.0476	29.994			27.9533	-29.949	12.0645	29.479			27.9702	-27.469	12.0144	29.513
	27.9558	-27.674	12.0143	30.186			27.9863	-27.762	12.0484	29.381			27.9523	-27.751	12.0822	29.416			28.0037	-28.481	12.0309	29.992			27.97	-29.949	12.0478	29.474			27.9868	-27.467	11.9977	29.511
	27.9724	-27.674	11.9976	30.183			28.0029	-27.76	12.0317	29.376			27.969	-27.749	12.0656	29.412			28.0203	-28.481	12.0143	29.99			27.9867	-29.949	12.0311	29.469			28.0035	-27.465	11.981	29.508
	27.9891	-27.674	11.9809	30.179			28.0196	-27.758	12.015	29.372			27.9857	-27.748	12.0489	29.408			28.037	-28.481	11.9976	29.988			28.0033	-29.949	12.0145	29.465			28.0202	-27.463	11.9644	29.505
	28.0058	-27.673	11.9643	30.176			28.0363	-27.756	11.9984	29.368			28.0023	-27.746	12.0322	29.405			28.0537	-28.48	11.9809	29.987			28.02	-29.948	11.9978	29.461			28.0368	-27.462	11.9477	29.503
	28.0224	-27.673	11.9476	30.172			28.0529	-27.754	11.9817	29.363			28.019	-27.745	12.0156	29.401			28.0703	-28.48	11.9643	29.985			28.0367	-29.948	11.9811	29.456			28.0535	-27.46	11.9311	29.5
	28.0391	-27.673	11.9309	30.169			28.0696	-27.752	11.965	29.359			28.0357	-27.743	11.9989	29.397			28.087	-28.48	11.9476	29.983			28.0533	-29.948	11.9645	29.452			28.0702	-27.458	11.9144	29.498
	28.0557	-27.673	11.9143	30.165			28.0863	-27.75	11.9484	29.355			28.0523	-27.741	11.9822	29.393			28.1037	-28.48	11.9309	29.982			28.07	-29.948	11.9478	29.448			28.0868	-27.457	11.8977	29.496
	28.0724	-27.673	11.8976	30.162			28.1029	-27.748	11.9317	29.351			28.069	-27.74	11.9656	29.389			28.1203	-28.479	11.9143	29.98			28.0867	-29.948	11.9311	29.443			28.1035	-27.455	11.8811	29.494
	28.0891	-27.673	11.8809	30.159			28.1196	-27.747	11.915	29.346			28.0857	-27.738	11.9489	29.385			28.137	-28.479	11.8976	29.979			28.1033	-29.948	11.9145	29.438			28.1202	-27.454	11.8644	29.491
	28.1057	-27.672	11.8643	30.156			28.1363	-27.745	11.8984	29.342			28.1023	-27.736	11.9322	29.382			28.1537	-28.479	11.881	29.977			28.12	-29.948	11.8978	29.433			28.1369	-27.453	11.8477	29.489
	28.1224	-27.672	11.8476	30.152			28.1529	-27.743	11.8817	29.338			28.119	-27.735	11.9156	29.378			28.1703	-28.478	11.8643	29.976			28.1367	-29.948	11.8812	29.429			28.1535	-27.451	11.8311	29.486
	28.1391	-27.672	11.8309	30.148			28.1696	-27.741	11.865	29.334			28.1356	-27.733	11.8989	29.375			28.187	-28.478	11.8476	29.974			28.1533	-29.948	11.8645	29.425			28.1702	-27.45	11.8144	29.484
	28.1557	-27.672	11.8143	30.144			28.1863	-27.739	11.8484	29.33			28.1523	-27.732	11.8823	29.373			28.2037	-28.478	11.831	29.973			28.17	-29.948	11.8478	29.421			28.1869	-27.449	11.7977	29.482
	28.1724	-27.672	11.7976	30.14			28.2029	-27.737	11.8317	29.327			28.169	-27.73	11.8656	29.37			28.2204	-28.477	11.8143	29.971			28.1867	-29.948	11.8312	29.417			28.2035	-27.448	11.7811	29.479
	28.1891	-27.672	11.7809	30.135			28.2196	-27.735	11.815	29.323			28.1856	-27.728	11.8489	29.366			28.237	-28.477	11.7976	29.97			28.2033	-29.948	11.8145	29.412			28.2202	-27.447	11.7644	29.477
	28.2057	-27.672	11.7643	30.131			28.2363	-27.734	11.7984	29.32			28.2023	-27.727	11.8323	29.363			28.2537	-28.477	11.781	29.968			28.22	-29.948	11.7978	29.407			28.2369	-27.446	11.7477	29.475
	28.2224	-27.671	11.7476	30.127			28.2529	-27.732	11.7817	29.316			28.219	-27.725	11.8156	29.359			28.2704	-28.476	11.7643	29.967			28.2367	-29.948	11.7812	29.403			28.2536	-27.445	11.7311	29.472
	28.2391	-27.671	11.7309	30.123			28.2696	-27.73	11.7651	29.312			28.2356	-27.723	11.7989	29.355			28.287	-28.476	11.7476	29.965			28.2533	-29.948	11.7645	29.399			28.2702	-27.444	11.7144	29.47
	28.2557	-27.671	11.7143	30.12			28.2863	-27.728	11.7484	29.308			28.2523	-27.722	11.7823	29.351			28.3037	-28.476	11.731	29.964			28.27	-29.948	11.7478	29.395			28.2869	-27.443	11.6977	29.468
	28.2724	-27.671	11.6976	30.116			28.3029	-27.726	11.7317	29.305			28.269	-27.72	11.7656	29.348			28.3203	-28.475	11.7143	29.963			28.2867	-29.948	11.7312	29.391			28.3036	-27.442	11.6811	29.466
	28.2891	-27.671	11.6809	30.113			28.3196	-27.724	11.7151	29.301			28.2857	-27.718	11.7489	29.344			28.337	-28.475	11.6976	29.961			28.3033	-29.948	11.7145	29.387			28.3202	-27.441	11.6644	29.464
	28.3057	-27.671	11.6643	30.111			28.3363	-27.722	11.6984	29.297			28.3023	-27.717	11.7323	29.341			28.3537	-28.475	11.681	29.96			28.32	-29.947	11.6979	29.382			28.3369	-27.44	11.6477	29.462
	28.3224	-27.671	11.6476	30.108			28.3529	-27.72	11.6817	29.294			28.319	-27.715	11.7156	29.337			28.3703	-28.474	11.6643	29.958			28.3366	-29.947	11.6812	29.378			28.3535	-27.439	11.6311	29.46
	28.3391	-27.671	11.6309	30.105			28.3696	-27.718	11.6651	29.29			28.3357	-27.714	11.6989	29.333			28.387	-28.474	11.6477	29.957			28.3533	-29.947	11.6645	29.374			28.3702	-27.438	11.6144	29.458
	28.3557	-27.671	11.6143	30.102			28.3863	-27.716	11.6484	29.287			28.3523	-27.712	11.6823	29.33			28.4037	-28.473	11.631	29.956			28.37	-29.947	11.6479	29.37			28.3869	-27.436	11.5977	29.456
	28.3724	-27.671	11.5976	30.098			28.4029	-27.714	11.6318	29.283			28.369	-27.711	11.6656	29.326			28.4203	-28.473	11.6143	29.954			28.3866	-29.947	11.6312	29.366			28.4035	-27.435	11.5811	29.454
	28.3891	-27.67	11.5809	30.095			28.4196	-27.712	11.6151	29.28			28.3856	-27.709	11.6489	29.323			28.437	-28.472	11.5977	29.953			28.4033	-29.947	11.6145	29.362			28.4202	-27.434	11.5644	29.453
	28.4057	-27.67	11.5643	30.091			28.4363	-27.71	11.5984	29.277			28.4023	-27.708	11.6323	29.319			28.4536	-28.472	11.581	29.952			28.42	-29.947	11.5979	29.358			28.4369	-27.432	11.5478	29.451
	28.4224	-27.67	11.5476	30.088			28.4529	-27.708	11.5818	29.273			28.419	-27.706	11.6156	29.316			28.4703	-28.471	11.5643	29.95			28.4366	-29.947	11.5812	29.354			28.4535	-27.431	11.5311	29.449
	28.4391	-27.67	11.531	30.085			28.4696	-27.706	11.5651	29.27			28.4356	-27.705	11.5989	29.313			28.487	-28.471	11.5477	29.949			28.4533	-29.947	11.5645	29.35			28.4702	-27.43	11.5144	29.447
	28.4557	-27.67	11.5143	30.082			28.4862	-27.704	11.5484	29.267			28.4523	-27.703	11.5823	29.31			28.5037	-28.47	11.531	29.948			28.47	-29.947	11.5479	29.346			28.4869	-27.428	11.4978	29.446
	28.4724	-27.67	11.4976	30.079			28.5029	-27.702	11.5318	29.264			28.469	-27.702	11.5656	29.307			28.5203	-28.47	11.5144	29.947			28.4866	-29.947	11.5312	29.342			28.5035	-27.427	11.4811	29.444
	28.4891	-27.67	11.481	30.076			28.5196	-27.701	11.5151	29.261			28.4856	-27.701	11.5489	29.304			28.537	-28.47	11.4977	29.946			28.5033	-29.947	11.5145	29.339			28.5202	-27.425	11.4644	29.443
	28.5057	-27.67	11.4643	30.073			28.5362	-27.699	11.4984	29.257			28.5023	-27.699	11.5323	29.301			28.5537	-28.469	11.481	29.945			28.5199	-29.947	11.4979	29.335			28.5369	-27.424	11.4478	29.441
	28.5224	-27.67	11.4476	30.07			28.5529	-27.697	11.4818	29.253			28.519	-27.698	11.5156	29.298			28.5703	-28.469	11.4643	29.943			28.5366	-29.947	11.4812	29.331			28.5535	-27.422	11.4311	29.44
	28.5391	-27.67	11.431	30.067			28.5696	-27.695	11.4651	29.25			28.5356	-27.696	11.499	29.295			28.587	-28.468	11.4477	29.942			28.5533	-29.947	11.4646	29.327			28.5702	-27.421	11.4145	29.438
	28.5557	-27.67	11.4143	30.064			28.5862	-27.694	11.4484	29.247			28.5523	-27.695	11.4823	29.292			28.6037	-28.468	11.431	29.941			28.5699	-29.947	11.4479	29.323			28.5869	-27.419	11.3978	29.437
	28.5724	-27.67	11.3976	30.062			28.6029	-27.692	11.4318	29.244			28.569	-27.694	11.4656	29.289			28.6203	-28.468	11.4144	29.94			28.5866	-29.947	11.4312	29.32			28.6035	-27.418	11.3811	29.436
	28.5891	-27.67	11.381	30.059			28.6196	-27.69	11.4151	29.241			28.5856	-27.693	11.449	29.286			28.637	-28.467	11.3977	29.938			28.6033	-29.947	11.4146	29.316			28.6202	-27.416	11.3645	29.434
	28.6057	-27.669	11.3643	30.056			28.6362	-27.688	11.3985	29.238			28.6023	-27.692	11.4323	29.283			28.6537	-28.467	11.381	29.937			28.6199	-29.947	11.3979	29.313			28.6369	-27.415	11.3478	29.433
	28.6224	-27.669	11.3476	30.054			28.6529	-27.687	11.3818	29.235			28.619	-27.69	11.4156	29.28			28.6703	-28.466	11.3644	29.936			28.6366	-29.947	11.3812	29.309			28.6535	-27.414	11.3311	29.432
	28.6391	-27.669	11.331	30.051			28.6696	-27.685	11.3651	29.232			28.6356	-27.689	11.399	29.277			28.687	-28.466	11.3477	29.935			28.6533	-29.947	11.3646	29.306			28.6702	-27.412	11.3145	29.431
	28.6557	-27.669	11.3143	30.048			28.6863	-27.683	11.3485	29.229			28.6523	-27.688	11.3823	29.275			28.7037	-28.466	11.331	29.934			28.6699	-29.947	11.3479	29.302			28.6868	-27.411	11.2978	29.43
	28.6724	-27.669	11.2977	30.045			28.7029	-27.682	11.3318	29.225			28.669	-27.687	11.3657	29.272			28.7203	-28.466	11.3144	29.933			28.6866	-29.947	11.3313	29.298			28.7035	-27.409	11.2812	29.429
	28.6891	-27.669	11.281	30.043			28.7196	-27.68	11.3151	29.222			28.6856	-27.685	11.349	29.269			28.737	-28.465	11.2977	29.932			28.7033	-29.947	11.3146	29.295			28.7202	-27.408	11.2645	29.428
	28.7057	-27.669	11.2643	30.04			28.7362	-27.679	11.2985	29.219			28.7023	-27.684	11.3323	29.266			28.7537	-28.465	11.281	29.931			28.7199	-29.947	11.2979	29.291			28.7368	-27.407	11.2478	29.427
	28.7224	-27.669	11.2477	30.037			28.7529	-27.677	11.2818	29.216			28.7189	-27.683	11.3157	29.263			28.7704	-28.465	11.2644	29.93			28.7366	-29.947	11.2813	29.288			28.7535	-27.405	11.2312	29.426
	28.7391	-27.669	11.231	30.035			28.7696	-27.676	11.2651	29.213			28.7356	-27.682	11.299	29.261			28.787	-28.464	11.2477	29.929			28.7533	-29.947	11.2646	29.284			28.7702	-27.404	11.2145	29.425
	28.7557	-27.669	11.2143	30.032			28.7862	-27.674	11.2485	29.21			28.7523	-27.681	11.2823	29.258			28.8037	-28.464	11.231	29.928			28.7699	-29.947	11.2479	29.281			28.7868	-27.403	11.1978	29.424
	28.7724	-27.669	11.1977	30.029			28.8029	-27.672	11.2318	29.207			28.769	-27.679	11.2657	29.255			28.8204	-28.464	11.2144	29.926			28.7866	-29.947	11.2313	29.277			28.8035	-27.402	11.1812	29.423
	28.7891	-27.669	11.181	30.027			28.8196	-27.671	11.2151	29.204			28.7856	-27.678	11.249	29.252			28.837	-28.463	11.1977	29.925			28.8032	-29.947	11.2146	29.274			28.8202	-27.401	11.1645	29.423
	28.8057	-27.669	11.1643	30.024			28.8362	-27.669	11.1985	29.201			28.8023	-27.677	11.2324	29.249			28.8537	-28.463	11.1811	29.924			28.8199	-29.947	11.1979	29.27			28.8368	-27.399	11.1479	29.422
	28.8224	-27.669	11.1477	30.022			28.8529	-27.668	11.1818	29.198			28.819	-27.676	11.2157	29.247			28.8704	-28.463	11.1644	29.923			28.8366	-29.947	11.1813	29.267			28.8535	-27.398	11.1312	29.421
	28.8391	-27.668	11.131	30.019			28.8696	-27.666	11.1652	29.196			28.8356	-27.675	11.199	29.245			28.887	-28.463	11.1477	29.921			28.8532	-29.947	11.1646	29.264			28.8702	-27.397	11.1145	29.421
	28.8558	-27.668	11.1143	30.017			28.8862	-27.665	11.1485	29.193			28.8523	-27.674	11.1824	29.242			28.9037	-28.462	11.131	29.92			28.8699	-29.947	11.1479	29.261			28.8868	-27.396	11.0979	29.42
	28.8724	-27.668	11.0977	30.015			28.9029	-27.663	11.1318	29.19			28.8689	-27.673	11.1657	29.24			28.9204	-28.462	11.1144	29.919			28.8866	-29.947	11.1313	29.257			28.9035	-27.395	11.0812	29.419
	28.8891	-27.668	11.081	30.013			28.9196	-27.662	11.1152	29.187			28.8856	-27.671	11.1491	29.238			28.937	-28.462	11.0977	29.917			28.9032	-29.947	11.1146	29.254			28.9202	-27.394	11.0646	29.418
	28.9058	-27.668	11.0644	30.01			28.9362	-27.66	11.0985	29.184			28.9023	-27.67	11.1324	29.236			28.9537	-28.461	11.081	29.916			28.9199	-29.947	11.098	29.25			28.9368	-27.393	11.0479	29.418
	28.9224	-27.668	11.0477	30.008			28.9529	-27.658	11.0818	29.182			28.9189	-27.669	11.1157	29.234			28.9704	-28.461	11.0644	29.915			28.9366	-29.947	11.0813	29.247			28.9535	-27.392	11.0312	29.417
	28.9391	-27.668	11.031	30.006			28.9696	-27.657	11.0652	29.179			28.9356	-27.668	11.0991	29.232			28.987	-28.461	11.0477	29.913			28.9532	-29.947	11.0646	29.243			28.9702	-27.391	11.0146	29.417
	28.9557	-27.668	11.0144	30.004			28.9862	-27.656	11.0485	29.176			28.9523	-27.667	11.0824	29.23			29.0037	-28.46	11.031	29.912			28.9699	-29.948	11.048	29.24			28.9868	-27.39	10.9979	29.416
	28.9724	-27.668	10.9977	30.002			29.0029	-27.654	11.0318	29.173			28.9689	-27.665	11.0657	29.228			29.0204	-28.46	11.0144	29.91			28.9866	-29.948	11.0313	29.237			29.0035	-27.389	10.9812	29.415
	28.9891	-27.668	10.981	30			29.0196	-27.653	11.0152	29.17			28.9856	-27.664	11.0491	29.226			29.037	-28.46	10.9977	29.909			29.0032	-29.948	11.0146	29.233			29.0202	-27.388	10.9646	29.415
	29.0057	-27.668	10.9644	29.998			29.0362	-27.651	10.9985	29.167			29.0023	-27.663	11.0324	29.223			29.0537	-28.459	10.981	29.907			29.0199	-29.948	10.998	29.23			29.0368	-27.387	10.9479	29.414
	29.0224	-27.668	10.9477	29.995			29.0529	-27.65	10.9818	29.164			29.0189	-27.662	11.0157	29.221			29.0704	-28.459	10.9644	29.906			29.0366	-29.948	10.9813	29.226			29.0535	-27.386	10.9312	29.414
	29.039	-27.668	10.9311	29.993			29.0696	-27.648	10.9652	29.161			29.0356	-27.661	10.9991	29.218			29.087	-28.459	10.9477	29.904			29.0532	-29.948	10.9646	29.223			29.0702	-27.385	10.9146	29.413
	29.0557	-27.668	10.9144	29.991			29.0862	-27.647	10.9485	29.159			29.0523	-27.66	10.9824	29.216			29.1037	-28.458	10.931	29.903			29.0699	-29.948	10.948	29.22			29.0868	-27.384	10.8979	29.413
	29.0724	-27.668	10.8977	29.989			29.1029	-27.645	10.9319	29.156			29.0689	-27.659	10.9657	29.214			29.1204	-28.458	10.9144	29.901			29.0866	-29.948	10.9313	29.217			29.1035	-27.383	10.8812	29.413
	29.089	-27.667	10.8811	29.987			29.1196	-27.644	10.9152	29.153			29.0856	-27.658	10.9491	29.212			29.137	-28.458	10.8977	29.9			29.1032	-29.948	10.9146	29.214			29.1201	-27.382	10.8646	29.412
	29.1057	-27.667	10.8644	29.985			29.1362	-27.643	10.8985	29.15			29.1023	-27.657	10.9324	29.211			29.1537	-28.457	10.881	29.898			29.1199	-29.948	10.898	29.211			29.1368	-27.381	10.8479	29.412
	29.1224	-27.667	10.8477	29.983			29.1529	-27.641	10.8819	29.148			29.1189	-27.656	10.9158	29.209			29.1704	-28.457	10.8644	29.897			29.1366	-29.948	10.8813	29.208			29.1535	-27.38	10.8313	29.411
	29.139	-27.667	10.8311	29.981			29.1696	-27.64	10.8652	29.145			29.1356	-27.655	10.8991	29.207			29.187	-28.456	10.8477	29.896			29.1532	-29.949	10.8646	29.204			29.1702	-27.379	10.8146	29.411
	29.1557	-27.667	10.8144	29.979			29.1862	-27.639	10.8485	29.142			29.1523	-27.653	10.8824	29.205			29.2037	-28.456	10.831	29.894			29.1699	-29.949	10.848	29.2			29.1868	-27.379	10.7979	29.41
	29.1724	-27.667	10.7977	29.977			29.2029	-27.637	10.8319	29.139			29.1689	-27.652	10.8658	29.203			29.2204	-28.456	10.8144	29.893			29.1866	-29.949	10.8313	29.197			29.2035	-27.378	10.7813	29.41
	29.1891	-27.667	10.7811	29.975			29.2196	-27.636	10.8152	29.137			29.1856	-27.651	10.8491	29.2			29.237	-28.455	10.7977	29.892			29.2032	-29.949	10.8147	29.194			29.2202	-27.377	10.7646	29.41
	29.2057	-27.667	10.7644	29.973			29.2362	-27.635	10.7985	29.134			29.2023	-27.65	10.8324	29.198			29.2537	-28.455	10.7811	29.891			29.2199	-29.949	10.798	29.191			29.2368	-27.376	10.7479	29.41
	29.2224	-27.667	10.7477	29.971			29.2529	-27.633	10.7819	29.132			29.2189	-27.649	10.8158	29.196			29.2704	-28.455	10.7644	29.89			29.2366	-29.949	10.7813	29.188			29.2535	-27.375	10.7313	29.409
	29.239	-27.667	10.7311	29.969			29.2696	-27.632	10.7652	29.129			29.2356	-27.648	10.7991	29.194			29.287	-28.454	10.7477	29.889			29.2532	-29.95	10.7647	29.185			29.2702	-27.375	10.7146	29.409
	29.2557	-27.667	10.7144	29.967			29.2862	-27.631	10.7485	29.127			29.2523	-27.647	10.7825	29.192			29.3037	-28.454	10.731	29.887			29.2699	-29.95	10.748	29.182			29.2868	-27.374	10.6979	29.409
	29.2724	-27.667	10.6978	29.965			29.3029	-27.629	10.7319	29.124			29.2689	-27.646	10.7658	29.19			29.3204	-28.454	10.7144	29.886			29.2866	-29.95	10.7313	29.179			29.3035	-27.373	10.6813	29.408
	29.289	-27.667	10.6811	29.963			29.3195	-27.628	10.7152	29.122			29.2856	-27.646	10.7491	29.188			29.337	-28.453	10.6977	29.885			29.3032	-29.95	10.7147	29.176			29.3202	-27.372	10.6646	29.408
	29.3057	-27.667	10.6644	29.961			29.3362	-27.627	10.6985	29.12			29.3023	-27.645	10.7325	29.186			29.3537	-28.453	10.6811	29.884			29.3199	-29.95	10.698	29.173			29.3368	-27.372	10.6479	29.408
	29.3224	-27.667	10.6478	29.959			29.3529	-27.625	10.6819	29.117			29.3189	-27.644	10.7158	29.184			29.3704	-28.452	10.6644	29.883			29.3366	-29.951	10.6813	29.17			29.3535	-27.371	10.6313	29.407
	29.339	-27.667	10.6311	29.957			29.3696	-27.624	10.6652	29.114			29.3356	-27.643	10.6991	29.182			29.387	-28.452	10.6477	29.882			29.3533	-29.951	10.6647	29.167			29.3702	-27.37	10.6146	29.407
	29.3557	-27.667	10.6144	29.956			29.3862	-27.623	10.6486	29.112			29.3523	-27.642	10.6825	29.18			29.4037	-28.452	10.6311	29.881			29.3699	-29.951	10.648	29.164			29.3868	-27.369	10.598	29.407
	29.3724	-27.667	10.5978	29.954			29.4029	-27.622	10.6319	29.11			29.3689	-27.641	10.6658	29.178			29.4204	-28.451	10.6144	29.879			29.3866	-29.951	10.6313	29.161			29.4035	-27.368	10.5813	29.407
	29.389	-27.667	10.5811	29.952			29.4196	-27.62	10.6152	29.107			29.3856	-27.64	10.6491	29.175			29.437	-28.451	10.5977	29.878			29.4032	-29.952	10.6147	29.158			29.4202	-27.368	10.5647	29.407
	29.4057	-27.666	10.5645	29.95			29.4362	-27.619	10.5986	29.104			29.4023	-27.639	10.6325	29.173			29.4537	-28.451	10.5811	29.877			29.4199	-29.952	10.598	29.155			29.4368	-27.367	10.548	29.407
	29.4224	-27.666	10.5478	29.948			29.4529	-27.618	10.5819	29.102			29.4189	-27.638	10.6158	29.171			29.4704	-28.451	10.5644	29.876			29.4366	-29.952	10.5814	29.153			29.4535	-27.366	10.5313	29.406
	29.4391	-27.666	10.5311	29.946			29.4696	-27.617	10.5652	29.099			29.4356	-27.637	10.5991	29.169			29.487	-28.45	10.5478	29.875			29.4533	-29.952	10.5647	29.15			29.4702	-27.365	10.5146	29.406
	29.4557	-27.666	10.5145	29.945			29.4862	-27.616	10.5486	29.097			29.4523	-27.636	10.5825	29.167			29.5037	-28.45	10.5311	29.875			29.4699	-29.953	10.548	29.147			29.4868	-27.364	10.498	29.406
	29.4724	-27.666	10.4978	29.943			29.5029	-27.614	10.5319	29.094			29.4689	-27.635	10.5658	29.164			29.5204	-28.45	10.5144	29.874			29.4866	-29.953	10.5314	29.144			29.5035	-27.363	10.4813	29.406
	29.4891	-27.666	10.4811	29.941			29.5196	-27.613	10.5152	29.092			29.4856	-27.634	10.5491	29.162			29.537	-28.449	10.4978	29.873			29.5033	-29.953	10.5147	29.141			29.5202	-27.362	10.4647	29.406
	29.5057	-27.666	10.4645	29.94			29.5362	-27.612	10.4986	29.09			29.5023	-27.633	10.5325	29.16			29.5537	-28.449	10.4811	29.872			29.5199	-29.954	10.498	29.138			29.5368	-27.361	10.448	29.406
	29.5224	-27.666	10.4478	29.938			29.5529	-27.611	10.4819	29.088			29.519	-27.632	10.5158	29.158			29.5704	-28.449	10.4644	29.871			29.5366	-29.954	10.4814	29.135			29.5535	-27.36	10.4313	29.406
	29.5391	-27.666	10.4311	29.936			29.5696	-27.61	10.4652	29.086			29.5356	-27.631	10.4991	29.156			29.587	-28.449	10.4478	29.871			29.5533	-29.955	10.4647	29.132			29.5702	-27.359	10.4147	29.406
	29.5557	-27.666	10.4145	29.935			29.5862	-27.608	10.4486	29.083			29.5523	-27.63	10.4825	29.154			29.6037	-28.448	10.4311	29.87			29.5699	-29.955	10.448	29.13			29.5868	-27.358	10.398	29.405
	29.5724	-27.666	10.3978	29.933			29.6029	-27.607	10.4319	29.081			29.569	-27.629	10.4658	29.151			29.6204	-28.448	10.4145	29.869			29.5866	-29.955	10.4314	29.127			29.6035	-27.358	10.3813	29.405
	29.5891	-27.666	10.3811	29.931			29.6196	-27.606	10.4153	29.078			29.5856	-27.628	10.4491	29.149			29.637	-28.448	10.3978	29.869			29.6033	-29.956	10.4147	29.124			29.6202	-27.357	10.3647	29.405
	29.6058	-27.666	10.3645	29.93			29.6362	-27.605	10.3986	29.076			29.6023	-27.627	10.4325	29.147			29.6537	-28.447	10.3811	29.868			29.62	-29.956	10.398	29.122			29.6368	-27.356	10.348	29.405
	29.6224	-27.666	10.3478	29.928			29.6529	-27.603	10.3819	29.074			29.619	-27.626	10.4158	29.145			29.6704	-28.447	10.3645	29.867			29.6366	-29.957	10.3814	29.119			29.6535	-27.355	10.3314	29.405
	29.6391	-27.666	10.3311	29.927			29.6696	-27.602	10.3653	29.071			29.6356	-27.624	10.3992	29.143			29.687	-28.447	10.3478	29.866			29.6533	-29.957	10.3647	29.116			29.6702	-27.354	10.3147	29.405
	29.6558	-27.666	10.3145	29.925			29.6862	-27.601	10.3486	29.069			29.6523	-27.623	10.3825	29.141			29.7037	-28.447	10.3311	29.866			29.67	-29.958	10.3481	29.114			29.6868	-27.353	10.298	29.405
	29.6724	-27.666	10.2978	29.923			29.7029	-27.599	10.3319	29.067			29.6689	-27.622	10.3658	29.139			29.7203	-28.446	10.3145	29.865			29.6867	-29.959	10.3314	29.112			29.7035	-27.352	10.2814	29.405
	29.6891	-27.666	10.2812	29.922			29.7196	-27.598	10.3153	29.064			29.6856	-27.621	10.3492	29.137			29.737	-28.446	10.2978	29.865			29.7033	-29.959	10.3147	29.109			29.7202	-27.351	10.2647	29.405
	29.7058	-27.666	10.2645	29.92			29.7362	-27.597	10.2986	29.062			29.7023	-27.62	10.3325	29.135			29.7537	-28.446	10.2812	29.864			29.72	-29.96	10.298	29.107			29.7368	-27.35	10.248	29.405
	29.7224	-27.666	10.2478	29.919			29.7529	-27.596	10.2819	29.06			29.7189	-27.619	10.3158	29.132			29.7704	-28.445	10.2645	29.864			29.7366	-29.961	10.2814	29.105			29.7535	-27.349	10.2314	29.405
	29.7391	-27.666	10.2312	29.917			29.7695	-27.594	10.2653	29.058			29.7356	-27.617	10.2992	29.13			29.787	-28.445	10.2478	29.863			29.7533	-29.961	10.2647	29.103			29.7702	-27.348	10.2147	29.405
	29.7558	-27.666	10.2145	29.916			29.7862	-27.593	10.2486	29.055			29.7523	-27.616	10.2825	29.128			29.8037	-28.445	10.2312	29.863			29.77	-29.962	10.2481	29.101			29.7868	-27.347	10.1981	29.405
	29.7724	-27.666	10.1978	29.915			29.8029	-27.592	10.2319	29.053			29.7689	-27.615	10.2658	29.126			29.8204	-28.445	10.2145	29.863			29.7866	-29.962	10.2314	29.099			29.8035	-27.346	10.1814	29.405
	29.7891	-27.666	10.1812	29.913			29.8195	-27.591	10.2153	29.051			29.7856	-27.613	10.2492	29.123			29.837	-28.445	10.1979	29.862			29.8033	-29.963	10.2147	29.097			29.8202	-27.345	10.1647	29.405
	29.8058	-27.666	10.1645	29.912			29.8362	-27.589	10.1986	29.049			29.8023	-27.612	10.2325	29.121			29.8537	-28.444	10.1812	29.862			29.82	-29.964	10.1981	29.096			29.8368	-27.344	10.1481	29.405
	29.8224	-27.666	10.1478	29.91			29.8529	-27.588	10.182	29.047			29.8189	-27.611	10.2158	29.119			29.8703	-28.444	10.1645	29.861			29.8366	-29.964	10.1814	29.094			29.8535	-27.343	10.1314	29.405
	29.8391	-27.666	10.1312	29.909			29.8696	-27.587	10.1653	29.045			29.8356	-27.61	10.1992	29.117			29.887	-28.444	10.1479	29.861			29.8533	-29.965	10.1647	29.092			29.8702	-27.342	10.1147	29.405
	29.8558	-27.666	10.1145	29.907			29.8862	-27.585	10.1486	29.042			29.8523	-27.608	10.1825	29.115			29.9037	-28.444	10.1312	29.861			29.87	-29.966	10.1481	29.091			29.8868	-27.342	10.0981	29.405
	29.8724	-27.666	10.0978	29.906			29.9029	-27.584	10.132	29.04			29.8689	-27.607	10.1659	29.112			29.9203	-28.443	10.1145	29.86			29.8866	-29.966	10.1314	29.089			29.9035	-27.341	10.0814	29.405
	29.8891	-27.666	10.0812	29.905			29.9196	-27.583	10.1153	29.038			29.8856	-27.606	10.1492	29.11			29.937	-28.443	10.0979	29.86			29.9033	-29.967	10.1148	29.088			29.9202	-27.34	10.0647	29.405
	29.9058	-27.666	10.0645	29.903			29.9362	-27.582	10.0986	29.036			29.9022	-27.605	10.1325	29.108			29.9537	-28.443	10.0812	29.86			29.92	-29.968	10.0981	29.086			29.9368	-27.339	10.0481	29.405
	29.9224	-27.666	10.0479	29.902			29.9529	-27.581	10.082	29.034			29.9189	-27.603	10.1159	29.106			29.9703	-28.443	10.0646	29.86			29.9366	-29.969	10.0814	29.085			29.9535	-27.338	10.0314	29.405
	29.9391	-27.666	10.0312	29.9			29.9696	-27.579	10.0653	29.032			29.9356	-27.602	10.0992	29.104			29.987	-28.443	10.0479	29.859			29.9533	-29.969	10.0648	29.084			29.9702	-27.337	10.0147	29.406
	29.9558	-27.666	10.0145	29.898			29.9862	-27.578	10.0486	29.029			29.9522	-27.601	10.0825	29.101			30.0037	-28.442	10.0312	29.859			29.97	-29.97	10.0481	29.083			29.9868	-27.336	9.99808	29.406
	29.9724	-27.666	9.99786	29.896			30.0029	-27.577	10.032	29.027			29.9689	-27.6	10.0658	29.099			30.0204	-28.442	10.0146	29.859			29.9866	-29.971	10.0314	29.082			30.0035	-27.335	9.98142	29.406
	29.9891	-27.666	9.9812	29.895			30.0196	-27.576	10.0153	29.025			29.9856	-27.599	10.0492	29.097			30.037	-28.442	9.99792	29.859			30.0033	-29.972	10.0148	29.081			30.0202	-27.334	9.96475	29.406
	30.0058	-27.666	9.96454	29.894			30.0362	-27.575	9.99865	29.023			30.0023	-27.598	10.0325	29.094			30.0537	-28.442	9.98126	29.859			30.02	-29.973	9.9981	29.08			30.0368	-27.333	9.94809	29.407
	30.0224	-27.666	9.94788	29.892			30.0529	-27.573	9.98199	29.022			30.0189	-27.597	10.0159	29.092			30.0703	-28.442	9.9646	29.858			30.0366	-29.974	9.98144	29.079			30.0535	-27.332	9.93142	29.407
	30.0391	-27.666	9.93122	29.891			30.0696	-27.572	9.96533	29.02			30.0356	-27.595	9.99919	29.089			30.087	-28.442	9.94793	29.858			30.0533	-29.975	9.96477	29.078			30.0702	-27.331	9.91476	29.408
	30.0558	-27.666	9.91456	29.89			30.0862	-27.571	9.94866	29.018			30.0523	-27.594	9.98252	29.087			30.1037	-28.441	9.93127	29.858			30.07	-29.976	9.94811	29.078			30.0868	-27.33	9.8981	29.409
	30.0724	-27.666	9.8979	29.889			30.1029	-27.57	9.932	29.016			30.0689	-27.593	9.96586	29.085			30.1203	-28.441	9.91461	29.858			30.0866	-29.977	9.93145	29.077			30.1035	-27.329	9.88143	29.41
	30.0891	-27.666	9.88123	29.888			30.1196	-27.568	9.91533	29.014			30.0856	-27.592	9.94919	29.082			30.137	-28.441	9.89795	29.858			30.1033	-29.979	9.91478	29.076			30.1201	-27.328	9.86477	29.411
	30.1058	-27.665	9.86457	29.887			30.1362	-27.567	9.89867	29.012			30.1023	-27.591	9.93253	29.08			30.1537	-28.441	9.88129	29.857			30.1199	-29.98	9.89812	29.076			30.1368	-27.327	9.8481	29.412
	30.1224	-27.665	9.8479	29.886			30.1529	-27.566	9.88201	29.011			30.1189	-27.59	9.91586	29.078			30.1703	-28.441	9.86462	29.857			30.1366	-29.981	9.88145	29.075			30.1535	-27.326	9.83144	29.413
	30.1391	-27.665	9.83124	29.885			30.1696	-27.565	9.86534	29.009			30.1356	-27.589	9.89919	29.076			30.187	-28.441	9.84796	29.857			30.1533	-29.982	9.86479	29.075			30.1702	-27.325	9.81477	29.414
	30.1558	-27.665	9.81458	29.884			30.1862	-27.563	9.84868	29.007			30.1523	-27.588	9.88253	29.073			30.2037	-28.44	9.83129	29.857			30.17	-29.984	9.84812	29.075			30.1868	-27.324	9.79811	29.416
	30.1724	-27.665	9.79792	29.883			30.2029	-27.562	9.83201	29.005			30.1689	-27.588	9.86586	29.071			30.2203	-28.44	9.81463	29.857			30.1866	-29.985	9.83146	29.074			30.2035	-27.323	9.78144	29.418
	30.1891	-27.665	9.78125	29.881			30.2196	-27.561	9.81535	29.003			30.1856	-27.587	9.8492	29.069			30.237	-28.44	9.79797	29.857			30.2033	-29.987	9.8148	29.074			30.2202	-27.322	9.76478	29.42
	30.2057	-27.665	9.76459	29.88			30.2362	-27.56	9.79869	29.002			30.2023	-27.586	9.83253	29.067			30.2537	-28.44	9.78131	29.857			30.2199	-29.988	9.79813	29.074			30.2368	-27.321	9.74811	29.422
	30.2224	-27.665	9.74792	29.879			30.2529	-27.558	9.78202	29			30.219	-27.585	9.81587	29.065			30.2703	-28.44	9.76465	29.857			30.2366	-29.99	9.78147	29.073			30.2535	-27.32	9.73145	29.424
	30.2391	-27.665	9.73126	29.878			30.2695	-27.557	9.76536	28.998			30.2356	-27.584	9.7992	29.063			30.287	-28.44	9.74799	29.857			30.2533	-29.992	9.76481	29.073			30.2702	-27.319	9.71478	29.427
	30.2557	-27.665	9.7146	29.877			30.2862	-27.556	9.7487	28.996			30.2523	-27.583	9.78253	29.06			30.3037	-28.439	9.73132	29.857			30.2699	-29.993	9.74814	29.073			30.2868	-27.318	9.69811	29.429
	30.2724	-27.665	9.69793	29.875			30.3029	-27.555	9.73203	28.995			30.269	-27.582	9.76587	29.058			30.3203	-28.439	9.71466	29.856			30.2866	-29.995	9.73148	29.073			30.3035	-27.317	9.68145	29.432
	30.2891	-27.665	9.68127	29.874			30.3195	-27.553	9.71537	28.993			30.2856	-27.581	9.7492	29.056			30.337	-28.439	9.698	29.856			30.3033	-29.997	9.71482	29.073			30.3202	-27.316	9.66478	29.435
	30.3057	-27.665	9.6646	29.873			30.3362	-27.552	9.69871	28.991			30.3023	-27.58	9.73254	29.054			30.3537	-28.439	9.68134	29.856			30.3199	-29.999	9.69816	29.072			30.3368	-27.315	9.64812	29.438
	30.3224	-27.665	9.64794	29.872			30.3529	-27.551	9.68204	28.99			30.3189	-27.579	9.71588	29.052			30.3703	-28.439	9.66467	29.856			30.3366	-30.001	9.68149	29.072			30.3535	-27.314	9.63146	29.441
	30.3391	-27.665	9.63128	29.871			30.3696	-27.55	9.66538	28.988			30.3356	-27.578	9.69921	29.05			30.387	-28.439	9.64801	29.856			30.3533	-30.002	9.66483	29.072			30.3702	-27.313	9.61479	29.445
	30.3557	-27.665	9.61461	29.87			30.3862	-27.549	9.64871	28.987			30.3523	-27.577	9.68255	29.048			30.4037	-28.439	9.63135	29.856			30.3699	-30.004	9.64817	29.072			30.3868	-27.312	9.59813	29.449
	30.3724	-27.665	9.59795	29.869			30.4029	-27.548	9.63205	28.985			30.369	-27.575	9.66588	29.046			30.4203	-28.439	9.61469	29.856			30.3866	-30.006	9.6315	29.072			30.4035	-27.312	9.58147	29.453
	30.3891	-27.665	9.58129	29.868			30.4196	-27.547	9.61539	28.984			30.3856	-27.574	9.64922	29.044			30.437	-28.438	9.59803	29.856			30.4032	-30.008	9.61484	29.072			30.4202	-27.311	9.56481	29.458
	30.4057	-27.665	9.56462	29.867			30.4362	-27.546	9.59872	28.982			30.4023	-27.573	9.63255	29.042			30.4537	-28.438	9.58137	29.856			30.4199	-30.01	9.59817	29.072			30.4368	-27.31	9.54814	29.463
	30.4224	-27.665	9.54796	29.866			30.4529	-27.545	9.58206	28.98			30.4189	-27.572	9.61589	29.04			30.4703	-28.438	9.5647	29.856			30.4366	-30.012	9.58151	29.072			30.4535	-27.309	9.53148	29.468
	30.4391	-27.665	9.5313	29.865			30.4696	-27.544	9.56539	28.979			30.4356	-27.571	9.59922	29.038			30.487	-28.438	9.54804	29.856			30.4532	-30.014	9.56485	29.073			30.4702	-27.308	9.51481	29.473
	30.4557	-27.665	9.51464	29.864			30.4862	-27.543	9.54873	28.977			30.4523	-27.569	9.58256	29.036			30.5037	-28.438	9.53138	29.856			30.4699	-30.016	9.54819	29.073			30.4869	-27.307	9.49815	29.478
	30.4724	-27.665	9.49798	29.863			30.5029	-27.541	9.53206	28.975			30.4689	-27.568	9.5659	29.035			30.5203	-28.438	9.51472	29.856			30.4866	-30.018	9.53152	29.074			30.5035	-27.307	9.48149	29.483
	30.489	-27.665	9.48131	29.862			30.5195	-27.54	9.5154	28.974			30.4856	-27.567	9.54923	29.033			30.537	-28.438	9.49805	29.856			30.5032	-30.021	9.51486	29.075			30.5202	-27.306	9.46483	29.489
	30.5057	-27.665	9.46465	29.861			30.5362	-27.539	9.49874	28.972			30.5023	-27.566	9.53257	29.031			30.5537	-28.438	9.48139	29.856			30.5199	-30.023	9.49819	29.076			30.5369	-27.305	9.44816	29.495
	30.5224	-27.666	9.44799	29.86			30.5529	-27.538	9.48208	28.971			30.5189	-27.565	9.51591	29.029			30.5703	-28.438	9.46472	29.856			30.5366	-30.025	9.48153	29.077			30.5536	-27.304	9.4315	29.501
	30.539	-27.666	9.43132	29.859			30.5695	-27.537	9.46541	28.97			30.5356	-27.564	9.49924	29.028			30.587	-28.437	9.44806	29.856			30.5532	-30.027	9.46487	29.078			30.5702	-27.304	9.41483	29.507
	30.5557	-27.666	9.41466	29.859			30.5862	-27.536	9.44874	28.968			30.5523	-27.562	9.48258	29.026			30.6037	-28.437	9.43139	29.856			30.5699	-30.03	9.4482	29.08			30.5869	-27.303	9.39817	29.513
	30.5724	-27.666	9.39799	29.858			30.6029	-27.535	9.43208	28.967			30.5689	-27.561	9.46591	29.024			30.6203	-28.437	9.41473	29.856			30.5866	-30.032	9.43154	29.082			30.6036	-27.302	9.3815	29.519
	30.589	-27.666	9.38133	29.857			30.6195	-27.534	9.41542	28.965			30.5856	-27.56	9.44925	29.023			30.637	-28.437	9.39807	29.856			30.6032	-30.034	9.41488	29.084			30.6202	-27.301	9.36484	29.526
	30.6057	-27.666	9.36467	29.856			30.6362	-27.533	9.39876	28.963			30.6023	-27.559	9.43259	29.021			30.6536	-28.437	9.3814	29.856			30.6199	-30.037	9.39822	29.086			30.6369	-27.3	9.34817	29.532
	30.6224	-27.666	9.34801	29.855			30.6529	-27.532	9.3821	28.962			30.6189	-27.558	9.41592	29.019			30.6703	-28.437	9.36474	29.856			30.6366	-30.039	9.38155	29.089			30.6536	-27.299	9.33151	29.538
	30.639	-27.666	9.33134	29.854			30.6695	-27.531	9.36543	28.96			30.6356	-27.556	9.39926	29.017			30.687	-28.437	9.34807	29.856			30.6532	-30.042	9.36489	29.092			30.6702	-27.298	9.31484	29.544
	30.6557	-27.666	9.31468	29.854			30.6862	-27.53	9.34877	28.959			30.6522	-27.555	9.38259	29.016			30.7036	-28.437	9.33141	29.856			30.6699	-30.045	9.34822	29.095			30.6869	-27.298	9.29818	29.551
	30.6723	-27.666	9.29802	29.853			30.7029	-27.529	9.3321	28.958			30.6689	-27.554	9.36593	29.014			30.7203	-28.436	9.31475	29.857			30.6866	-30.047	9.33156	29.099			30.7035	-27.297	9.28151	29.557
	30.689	-27.666	9.28136	29.852			30.7195	-27.528	9.31543	28.956			30.6856	-27.553	9.34926	29.012			30.737	-28.436	9.29808	29.857			30.7032	-30.05	9.3149	29.102			30.7202	-27.295	9.26485	29.564
	30.7057	-27.666	9.26469	29.851			30.7362	-27.527	9.29877	28.954			30.7022	-27.552	9.3326	29.011			30.7536	-28.436	9.28142	29.857			30.7199	-30.053	9.29823	29.106			30.7369	-27.294	9.24818	29.57
	30.7223	-27.666	9.24803	29.85			30.7528	-27.526	9.28211	28.953			30.7189	-27.551	9.31594	29.009			30.7703	-28.436	9.26476	29.858			30.7366	-30.056	9.28157	29.11			30.7535	-27.293	9.23152	29.577
	30.739	-27.666	9.23137	29.849			30.7695	-27.525	9.26545	28.951			30.7356	-27.549	9.29927	29.007			30.787	-28.436	9.2481	29.859			30.7532	-30.058	9.26491	29.114			30.7702	-27.292	9.21485	29.584
	30.7556	-27.666	9.2147	29.849			30.7862	-27.524	9.24878	28.95			30.7522	-27.548	9.28261	29.006			30.8036	-28.436	9.23143	29.86			30.7699	-30.061	9.24825	29.119			30.7869	-27.291	9.19819	29.591
	30.7723	-27.666	9.19804	29.848			30.8029	-27.523	9.23212	28.949			30.7689	-27.547	9.26594	29.004			30.8203	-28.436	9.21477	29.861			30.7865	-30.064	9.23158	29.124			30.8035	-27.29	9.18152	29.597
	30.789	-27.666	9.18137	29.847			30.8195	-27.522	9.21545	28.947			30.7856	-27.546	9.24928	29.002			30.837	-28.436	9.1981	29.862			30.8032	-30.067	9.21491	29.128			30.8202	-27.289	9.16486	29.604
	30.8056	-27.666	9.16471	29.846			30.8362	-27.521	9.19879	28.946			30.8022	-27.545	9.23262	29.001			30.8536	-28.435	9.18144	29.863			30.8198	-30.07	9.19825	29.133			30.8369	-27.287	9.14819	29.611
	30.8223	-27.666	9.14805	29.845			30.8529	-27.521	9.18213	28.944			30.8189	-27.544	9.21596	28.999			30.8703	-28.435	9.16478	29.865			30.8365	-30.073	9.18159	29.137			30.8535	-27.286	9.13153	29.617
	30.839	-27.666	9.13138	29.845			30.8696	-27.52	9.16546	28.943			30.8356	-27.543	9.19929	28.998			30.887	-28.435	9.14811	29.867			30.8532	-30.076	9.16493	29.141			30.8702	-27.285	9.11486	29.624
	30.8556	-27.666	9.11472	29.844			30.8862	-27.519	9.1488	28.942			30.8522	-27.542	9.18263	28.996			30.9036	-28.435	9.13145	29.869			30.8699	-30.08	9.14827	29.146			30.8869	-27.284	9.0982	29.631
	30.8723	-27.666	9.09806	29.843			30.9029	-27.518	9.13214	28.94			30.8689	-27.541	9.16597	28.995			30.9203	-28.435	9.11479	29.872			30.8865	-30.083	9.13161	29.152			30.9035	-27.283	9.08154	29.638
	30.889	-27.666	9.08139	29.842			30.9196	-27.517	9.11547	28.939			30.8856	-27.54	9.14931	28.994			30.937	-28.435	9.09812	29.875			30.9032	-30.086	9.11495	29.157			30.9202	-27.282	9.06487	29.644
	30.9056	-27.666	9.06473	29.841			30.9362	-27.517	9.09881	28.938			30.9022	-27.539	9.13265	28.993			30.9536	-28.435	9.08146	29.878			30.9199	-30.089	9.09829	29.163			30.9368	-27.281	9.04821	29.651
	30.9223	-27.666	9.04807	29.841			30.9529	-27.516	9.08215	28.937			30.9189	-27.538	9.11599	28.991			30.9703	-28.435	9.0648	29.882			30.9365	-30.092	9.08162	29.168			30.9535	-27.279	9.03154	29.657
	30.939	-27.666	9.0314	29.84			30.9696	-27.515	9.06549	28.936			30.9356	-27.537	9.09934	28.99			30.987	-28.435	9.04813	29.885			30.9532	-30.096	9.06496	29.174			30.9702	-27.278	9.01488	29.663
	30.9556	-27.666	9.01473	29.839			30.9862	-27.514	9.04883	28.934			30.9522	-27.537	9.08268	28.989			31.0036	-28.435	9.03147	29.889			30.9699	-30.099	9.04829	29.179			30.9868	-27.277	8.99822	29.669
	30.9723	-27.666	8.99807	29.838			31.0029	-27.514	9.03217	28.933			30.9689	-27.536	9.06601	28.988			31.0203	-28.434	9.0148	29.893			30.9865	-30.102	9.03162	29.183			31.0035	-27.276	8.98156	29.675
	30.9889	-27.666	8.98141	29.837			31.0196	-27.513	9.0155	28.932			30.9855	-27.535	9.04935	28.987			31.037	-28.434	8.99814	29.897			31.0032	-30.106	9.01496	29.188			31.0202	-27.275	8.96489	29.681
	31.0056	-27.666	8.96475	29.837			31.0362	-27.512	8.99884	28.931			31.0022	-27.534	9.03268	28.986			31.0536	-28.434	8.98147	29.902			31.0199	-30.109	8.99829	29.192			31.0368	-27.274	8.94822	29.688
	31.0223	-27.666	8.94809	29.836			31.0529	-27.511	8.98218	28.929			31.0189	-27.533	9.01601	28.985			31.0703	-28.434	8.96481	29.907			31.0365	-30.113	8.98163	29.196			31.0535	-27.273	8.93156	29.694
	31.0389	-27.666	8.93142	29.835			31.0696	-27.511	8.96552	28.928			31.0356	-27.532	8.99936	28.984			31.087	-28.434	8.94815	29.912			31.0532	-30.116	8.96497	29.2			31.0701	-27.272	8.9149	29.7
	31.0556	-27.666	8.91476	29.835			31.0863	-27.51	8.94886	28.927			31.0522	-27.531	8.9827	28.982			31.1036	-28.434	8.93149	29.917			31.0699	-30.12	8.94831	29.204			31.0868	-27.271	8.89823	29.706
	31.0723	-27.666	8.8981	29.834			31.1029	-27.509	8.93219	28.926			31.0689	-27.53	8.96604	28.981			31.1203	-28.434	8.91482	29.923			31.0865	-30.123	8.93165	29.209			31.1035	-27.27	8.88157	29.711
	31.089	-27.666	8.88144	29.833			31.1196	-27.508	8.91553	28.925			31.0856	-27.529	8.94938	28.98			31.137	-28.434	8.89816	29.929			31.1032	-30.126	8.91498	29.214			31.1201	-27.269	8.86491	29.717
	31.1056	-27.666	8.86477	29.833			31.1363	-27.508	8.89887	28.923			31.1022	-27.528	8.93271	28.979			31.1536	-28.434	8.88149	29.935			31.1199	-30.13	8.89832	29.218			31.1368	-27.269	8.84825	29.723
	31.1223	-27.667	8.84811	29.832			31.1529	-27.507	8.88221	28.922			31.1189	-27.527	8.91604	28.978			31.1703	-28.434	8.86483	29.941			31.1365	-30.133	8.88166	29.222			31.1535	-27.268	8.83158	29.728
	31.139	-27.667	8.83145	29.831			31.1696	-27.506	8.86554	28.921			31.1356	-27.526	8.89938	28.977			31.187	-28.434	8.84817	29.947			31.1532	-30.136	8.86499	29.226			31.1701	-27.267	8.81492	29.734
	31.1556	-27.667	8.81479	29.831			31.1863	-27.505	8.84888	28.92			31.1522	-27.525	8.88272	28.976			31.2036	-28.434	8.8315	29.954			31.1699	-30.139	8.84833	29.23			31.1868	-27.266	8.79826	29.739
	31.1723	-27.667	8.79812	29.83			31.2029	-27.504	8.83222	28.919			31.1689	-27.524	8.86606	28.975			31.2203	-28.433	8.81484	29.96			31.1865	-30.143	8.83167	29.234			31.2035	-27.265	8.78159	29.745
	31.189	-27.667	8.78146	29.829			31.2196	-27.503	8.81555	28.918			31.1855	-27.523	8.8494	28.974			31.237	-28.433	8.79818	29.966			31.2032	-30.146	8.815	29.238			31.2201	-27.265	8.76493	29.75
	31.2056	-27.667	8.7648	29.829			31.2363	-27.502	8.79889	28.917			31.2022	-27.522	8.83275	28.973			31.2536	-28.433	8.78151	29.972			31.2199	-30.149	8.79834	29.242			31.2368	-27.264	8.74827	29.755
	31.2223	-27.667	8.74813	29.828			31.2529	-27.501	8.78223	28.915			31.2189	-27.522	8.81609	28.972			31.2703	-28.433	8.76485	29.979			31.2365	-30.152	8.78167	29.245			31.2534	-27.263	8.73161	29.76
	31.239	-27.667	8.73147	29.828			31.2696	-27.5	8.76556	28.914			31.2355	-27.521	8.79943	28.971			31.287	-28.433	8.74818	29.985			31.2532	-30.156	8.76501	29.249			31.2701	-27.262	8.71494	29.765
	31.2556	-27.667	8.71481	29.827			31.2862	-27.499	8.7489	28.913			31.2522	-27.52	8.78277	28.971			31.3036	-28.433	8.73152	29.991			31.2699	-30.159	8.74835	29.252			31.2868	-27.262	8.69827	29.77
	31.2723	-27.667	8.69814	29.826			31.3029	-27.498	8.73224	28.912			31.2689	-27.519	8.76612	28.97			31.3203	-28.433	8.71486	29.998			31.2865	-30.162	8.73169	29.256			31.3034	-27.261	8.68161	29.775
	31.289	-27.667	8.68148	29.826			31.3196	-27.496	8.71558	28.911			31.2856	-27.518	8.74945	28.969			31.337	-28.433	8.69819	30.004			31.3032	-30.166	8.71503	29.259			31.3201	-27.26	8.66495	29.779
	31.3056	-27.667	8.66481	29.825			31.3362	-27.495	8.69891	28.91			31.3022	-27.517	8.73279	28.969			31.3536	-28.433	8.68153	30.01			31.3199	-30.169	8.69836	29.262			31.3368	-27.26	8.64828	29.783
	31.3223	-27.667	8.64815	29.824			31.3529	-27.494	8.68225	28.909			31.3189	-27.516	8.71613	28.968			31.3703	-28.433	8.66487	30.016			31.3365	-30.171	8.6817	29.265			31.3534	-27.259	8.63162	29.788
	31.339	-27.667	8.63148	29.824			31.3695	-27.492	8.66559	28.908			31.3356	-27.515	8.69946	28.967			31.387	-28.433	8.6482	30.022			31.3532	-30.174	8.66504	29.268			31.3701	-27.259	8.61496	29.792
	31.3557	-27.667	8.61482	29.823			31.3862	-27.491	8.64893	28.907			31.3522	-27.514	8.68281	28.966			31.4036	-28.433	8.63154	30.028			31.3699	-30.178	8.64837	29.271			31.3868	-27.258	8.59829	29.796
	31.3723	-27.668	8.59816	29.823			31.4029	-27.49	8.63226	28.906			31.3689	-27.513	8.66614	28.965			31.4203	-28.433	8.61488	30.034			31.3865	-30.181	8.63171	29.274			31.4034	-27.258	8.58163	29.801
	31.389	-27.668	8.58149	29.822			31.4195	-27.489	8.6156	28.905			31.3856	-27.512	8.64948	28.964			31.437	-28.433	8.59821	30.04			31.4032	-30.184	8.61505	29.277			31.4201	-27.257	8.56496	29.804
	31.4057	-27.668	8.56483	29.821			31.4362	-27.487	8.59894	28.904			31.4022	-27.511	8.63282	28.964			31.4536	-28.433	8.58155	30.046			31.4199	-30.186	8.59838	29.279			31.4368	-27.257	8.5483	29.808
	31.4223	-27.668	8.54817	29.821			31.4529	-27.486	8.58228	28.903			31.4189	-27.51	8.61616	28.963			31.4703	-28.433	8.56488	30.052			31.4365	-30.189	8.58172	29.282			31.4535	-27.256	8.53164	29.812
	31.439	-27.668	8.5315	29.82			31.4695	-27.485	8.56562	28.902			31.4355	-27.509	8.5995	28.962			31.487	-28.432	8.54822	30.057			31.4532	-30.193	8.56506	29.284			31.4701	-27.256	8.51498	29.815
	31.4557	-27.668	8.51484	29.82			31.4862	-27.484	8.54896	28.901			31.4522	-27.508	8.58284	28.961			31.5036	-28.432	8.53156	30.063			31.4699	-30.196	8.54839	29.286			31.4868	-27.255	8.49832	29.819
	31.4723	-27.668	8.49817	29.819			31.5029	-27.483	8.53229	28.9			31.4689	-27.507	8.56618	28.961			31.5203	-28.432	8.51489	30.068			31.4865	-30.199	8.53173	29.289			31.5035	-27.255	8.48165	29.823
	31.489	-27.668	8.48151	29.819			31.5195	-27.482	8.51563	28.899			31.4855	-27.506	8.54952	28.96			31.537	-28.432	8.49823	30.073			31.5032	-30.201	8.51507	29.291			31.5201	-27.254	8.46499	29.827
	31.5057	-27.668	8.46485	29.818			31.5362	-27.481	8.49897	28.898			31.5022	-27.505	8.53286	28.959			31.5536	-28.432	8.48156	30.078			31.5199	-30.204	8.4984	29.293			31.5368	-27.254	8.44833	29.83
	31.5223	-27.668	8.44819	29.818			31.5529	-27.48	8.48231	28.897			31.5189	-27.504	8.5162	28.959			31.5703	-28.432	8.4649	30.083			31.5365	-30.208	8.48174	29.295			31.5535	-27.253	8.43167	29.833
	31.539	-27.668	8.43152	29.817			31.5695	-27.48	8.46564	28.896			31.5355	-27.503	8.49954	28.958			31.587	-28.432	8.44824	30.088			31.5532	-30.211	8.46508	29.297			31.5701	-27.253	8.41501	29.836
	31.5557	-27.668	8.41486	29.817			31.5862	-27.479	8.44898	28.895			31.5522	-27.502	8.48288	28.957			31.6036	-28.432	8.43158	30.093			31.5699	-30.213	8.44841	29.299			31.5868	-27.252	8.39834	29.839
	31.5723	-27.668	8.3982	29.816			31.6029	-27.478	8.43232	28.894			31.5689	-27.501	8.46622	28.957			31.6203	-28.432	8.41491	30.098			31.5865	-30.216	8.43175	29.301			31.6035	-27.252	8.38168	29.842
	31.589	-27.668	8.38153	29.816			31.6195	-27.477	8.41566	28.893			31.5856	-27.5	8.44955	28.956			31.637	-28.432	8.39825	30.103			31.6032	-30.219	8.41509	29.303			31.6201	-27.251	8.36501	29.845
	31.6057	-27.668	8.36487	29.816			31.6362	-27.477	8.399	28.893			31.6022	-27.499	8.43289	28.955			31.6536	-28.432	8.38158	30.107			31.6199	-30.222	8.39843	29.304			31.6368	-27.251	8.34835	29.848
	31.6224	-27.668	8.34821	29.815			31.6528	-27.476	8.38234	28.892			31.6189	-27.498	8.41623	28.955			31.6703	-28.431	8.36492	30.111			31.6365	-30.225	8.38177	29.306			31.6535	-27.25	8.33169	29.85
	31.639	-27.668	8.33154	29.815			31.6695	-27.475	8.36568	28.891			31.6355	-27.497	8.39957	28.954			31.687	-28.431	8.34826	30.116			31.6532	-30.228	8.3651	29.307			31.6701	-27.25	8.31503	29.852
	31.6557	-27.668	8.31488	29.814			31.6862	-27.475	8.34901	28.89			31.6522	-27.496	8.38291	28.953			31.7036	-28.431	8.33159	30.121			31.6699	-30.231	8.34844	29.309			31.6868	-27.249	8.29837	29.855
	31.6724	-27.669	8.29822	29.814			31.7028	-27.474	8.33235	28.89			31.6689	-27.495	8.36625	28.953			31.7203	-28.431	8.31493	30.125			31.6865	-30.234	8.33178	29.31			31.7035	-27.248	8.2817	29.857
	31.689	-27.669	8.28155	29.814			31.7195	-27.473	8.31569	28.889			31.6855	-27.494	8.34959	28.952			31.737	-28.431	8.29827	30.129			31.7032	-30.236	8.31512	29.312			31.7201	-27.247	8.26504	29.859
	31.7057	-27.669	8.26489	29.813			31.7362	-27.473	8.29903	28.888			31.7022	-27.493	8.33293	28.951			31.7536	-28.431	8.28161	30.134			31.7199	-30.239	8.29846	29.313			31.7368	-27.247	8.24838	29.861
	31.7224	-27.669	8.24823	29.813			31.7528	-27.472	8.28237	28.887			31.7189	-27.492	8.31627	28.951			31.7703	-28.431	8.26495	30.138			31.7365	-30.242	8.28179	29.314			31.7535	-27.246	8.23172	29.863
	31.739	-27.669	8.23157	29.812			31.7695	-27.471	8.26571	28.887			31.7355	-27.491	8.29961	28.95			31.787	-28.431	8.24829	30.143			31.7532	-30.245	8.26513	29.315			31.7701	-27.245	8.21506	29.864
	31.7557	-27.669	8.21491	29.812			31.7862	-27.47	8.24904	28.886			31.7522	-27.49	8.28295	28.95			31.8036	-28.431	8.23163	30.147			31.7699	-30.248	8.24847	29.316			31.7868	-27.245	8.19839	29.866
	31.7724	-27.669	8.19824	29.812			31.8028	-27.47	8.23238	28.885			31.7689	-27.488	8.26629	28.949			31.8203	-28.431	8.21496	30.152			31.7865	-30.251	8.23181	29.318			31.8035	-27.244	8.18173	29.868
	31.789	-27.669	8.18158	29.811			31.8195	-27.469	8.21572	28.885			31.7855	-27.487	8.24963	28.949			31.837	-28.431	8.1983	30.156			31.8032	-30.254	8.21514	29.319			31.8201	-27.243	8.16507	29.869
	31.8057	-27.669	8.16491	29.811			31.8361	-27.468	8.19906	28.884			31.8022	-27.486	8.23297	28.948			31.8536	-28.431	8.18164	30.16			31.8198	-30.257	8.19848	29.32			31.8368	-27.242	8.14841	29.871
	31.8224	-27.669	8.14825	29.811			31.8528	-27.468	8.1824	28.883			31.8189	-27.485	8.21631	28.948			31.8703	-28.43	8.16497	30.165			31.8365	-30.26	8.18182	29.32			31.8534	-27.241	8.13175	29.872
	31.839	-27.669	8.13159	29.81			31.8695	-27.467	8.16574	28.883			31.8355	-27.484	8.19965	28.947			31.8869	-28.43	8.14831	30.169			31.8532	-30.263	8.16517	29.321			31.8701	-27.241	8.11509	29.873
	31.8557	-27.669	8.11492	29.81			31.8861	-27.467	8.14908	28.882			31.8522	-27.483	8.18299	28.947			31.9036	-28.43	8.13165	30.173			31.8698	-30.266	8.1485	29.322			31.8868	-27.24	8.09843	29.874
	31.8724	-27.669	8.09826	29.81			31.9028	-27.466	8.13242	28.882			31.8689	-27.482	8.16633	28.946			31.9203	-28.43	8.11499	30.177			31.8865	-30.268	8.13184	29.323			31.9034	-27.239	8.08176	29.876
	31.889	-27.669	8.0816	29.809			31.9195	-27.465	8.11576	28.881			31.8889	-27.48	8.14967	28.946			31.9369	-28.43	8.09832	30.181			31.9032	-30.272	8.11518	29.324			31.9201	-27.238	8.0651	29.877
	31.9057	-27.669	8.06494	29.809			31.9361	-27.465	8.0991	28.881			31.9222	-27.478	8.13301	28.945			31.9536	-28.43	8.08167	30.185			31.9198	-30.274	8.09852	29.324			31.9368	-27.238	8.04844	29.878
	31.9224	-27.669	8.04827	29.809			31.9528	-27.464	8.08244	28.88			31.9389	-27.477	8.11635	28.945			31.9703	-28.43	8.065	30.189			31.9365	-30.277	8.08186	29.325			31.9534	-27.237	8.03178	29.879
	31.939	-27.669	8.03161	29.808			31.9695	-27.463	8.06578	28.879			31.9555	-27.476	8.09969	28.944			31.9869	-28.43	8.04834	30.193			31.9532	-30.28	8.06519	29.326			31.9701	-27.236	8.01512	29.879
	31.9557	-27.669	8.01495	29.808			31.9861	-27.463	8.04912	28.879			31.9722	-27.475	8.08303	28.944			32.0036	-28.43	8.03168	30.197			31.9698	-30.283	8.04854	29.326			31.9868	-27.235	7.99846	29.88
	31.9724	-27.669	7.99829	29.808			32.0028	-27.462	8.03246	28.879			31.9888	-27.474	8.06637	28.944			32.0203	-28.43	8.01501	30.201			31.9865	-30.286	8.03187	29.327			32.0034	-27.234	7.9818	29.881
	31.989	-27.669	7.98163	29.807			32.0195	-27.462	8.01579	28.878			32.0055	-27.473	8.04971	28.943			32.0369	-28.43	7.99835	30.205			32.0032	-30.289	8.01521	29.327			32.0201	-27.233	7.96514	29.882
	32.0057	-27.669	7.96496	29.807			32.0361	-27.461	7.99913	28.877			32.0222	-27.472	8.03305	28.943			32.0536	-28.43	7.98168	30.208			32.0198	-30.292	7.99855	29.328			32.0368	-27.232	7.94849	29.883
	32.0224	-27.67	7.9483	29.807			32.0528	-27.46	7.98246	28.877			32.0389	-27.471	8.01639	28.942			32.0703	-28.43	7.96502	30.212			32.0365	-30.295	7.98189	29.328			32.0534	-27.232	7.93183	29.883
	32.039	-27.67	7.93164	29.807			32.0695	-27.46	7.9658	28.876			32.0555	-27.47	7.99972	28.942			32.0869	-28.43	7.94836	30.215			32.0532	-30.298	7.96522	29.328			32.0701	-27.231	7.91517	29.884
	32.0557	-27.67	7.91498	29.807			32.0861	-27.459	7.94914	28.876			32.0722	-27.469	7.98306	28.941			32.1036	-28.43	7.9317	30.219			32.0698	-30.301	7.94856	29.329			32.0868	-27.23	7.89851	29.884
	32.0724	-27.67	7.89831	29.806			32.1028	-27.459	7.93248	28.875			32.0889	-27.468	7.9664	28.941			32.1203	-28.429	7.91504	30.223			32.0865	-30.304	7.9319	29.329			32.1034	-27.229	7.88184	29.885
	32.089	-27.67	7.88165	29.806			32.1195	-27.458	7.91582	28.875			32.1055	-27.467	7.94974	28.94			32.1369	-28.429	7.89838	30.227			32.1032	-30.307	7.91524	29.329			32.1201	-27.228	7.86519	29.885
	32.1057	-27.67	7.86499	29.806			32.1361	-27.457	7.89917	28.874			32.1222	-27.466	7.93308	28.94			32.1536	-28.429	7.88171	30.231			32.1198	-30.31	7.89857	29.329			32.1367	-27.227	7.84853	29.886
	32.1224	-27.67	7.84833	29.806			32.1528	-27.457	7.88251	28.874			32.1389	-27.465	7.91642	28.939			32.1703	-28.429	7.86505	30.235			32.1365	-30.313	7.88191	29.33			32.1534	-27.226	7.83187	29.886
	32.139	-27.67	7.83167	29.806			32.1694	-27.456	7.86585	28.874			32.1555	-27.464	7.89975	28.939			32.1869	-28.429	7.84839	30.238			32.1532	-30.316	7.86525	29.33			32.1701	-27.225	7.81521	29.886
	32.1557	-27.67	7.81501	29.805			32.1861	-27.455	7.84919	28.873			32.1722	-27.463	7.88309	28.939			32.2036	-28.429	7.83173	30.242			32.1698	-30.319	7.84859	29.33			32.1868	-27.224	7.79855	29.887
	32.1724	-27.67	7.79835	29.805			32.2028	-27.455	7.83253	28.873			32.1889	-27.462	7.86643	28.938			32.2203	-28.429	7.81507	30.246			32.1865	-30.322	7.83193	29.33			32.2034	-27.224	7.7819	29.887
	32.189	-27.67	7.78169	29.805			32.2195	-27.454	7.81586	28.872			32.2056	-27.461	7.84976	28.938			32.2369	-28.429	7.79841	30.25			32.2032	-30.325	7.81527	29.33			32.2201	-27.223	7.76524	29.887
	32.2057	-27.67	7.76503	29.805			32.2361	-27.453	7.7992	28.872			32.2222	-27.46	7.83311	28.937			32.2536	-28.429	7.78174	30.253			32.2198	-30.328	7.79861	29.331			32.2368	-27.222	7.74859	29.888
	32.2224	-27.671	7.74836	29.805			32.2528	-27.453	7.78253	28.872			32.2389	-27.459	7.81645	28.937			32.2703	-28.429	7.76508	30.257			32.2365	-30.331	7.78194	29.331			32.2534	-27.221	7.73193	29.888
	32.239	-27.671	7.7317	29.805			32.2694	-27.452	7.76587	28.871			32.2555	-27.458	7.79979	28.936			32.2869	-28.429	7.74842	30.26			32.2532	-30.334	7.76528	29.331			32.2701	-27.22	7.71527	29.888
	32.2557	-27.671	7.71504	29.805			32.2861	-27.451	7.74921	28.871			32.2722	-27.457	7.78313	28.936			32.3036	-28.429	7.73176	30.263			32.2698	-30.338	7.74862	29.331			32.2868	-27.22	7.6986	29.888
	32.2724	-27.671	7.69838	29.804			32.3028	-27.451	7.73254	28.87			32.2889	-27.456	7.76646	28.935			32.3203	-28.429	7.71509	30.267			32.2865	-30.341	7.73196	29.331			32.3034	-27.219	7.68194	29.889
	32.289	-27.671	7.68172	29.804			32.3194	-27.45	7.71589	28.87			32.3055	-27.455	7.7498	28.935			32.3369	-28.429	7.69843	30.27			32.3032	-30.344	7.7153	29.331			32.3201	-27.218	7.66528	29.889
	32.3057	-27.671	7.66505	29.804			32.3361	-27.449	7.69923	28.869			32.3389	-27.452	7.73314	28.935			32.3536	-28.429	7.66511	30.276			32.3198	-30.347	7.69864	29.331			32.3368	-27.217	7.64863	29.889
	32.339	-27.672	7.64839	29.804			32.3528	-27.448	7.66258	28.868			32.3555	-27.451	7.71648	28.934			32.3703	-28.429	7.64845	30.279			32.3365	-30.35	7.68198	29.331			32.3534	-27.217	7.63197	29.889
	32.3557	-27.672	7.63173	29.804			32.3694	-27.448	7.62926	28.868			32.3722	-27.45	7.69982	28.934			32.3869	-28.429	7.63179	30.282			32.3532	-30.353	7.66531	29.331			32.3701	-27.216	7.61532	29.889
	32.3723	-27.672	7.61507	29.804			32.3861	-27.447	7.6126	28.867			32.3889	-27.449	7.68316	28.933			32.4036	-28.429	7.61513	30.285			32.3698	-30.356	7.64865	29.331			32.3868	-27.215	7.59866	29.889
	32.389	-27.672	7.59841	29.804			32.4028	-27.446	7.59594	28.867			32.4055	-27.447	7.6665	28.933			32.4203	-28.429	7.59846	30.288			32.3865	-30.359	7.63199	29.331			32.4034	-27.214	7.582	29.889
	32.4057	-27.672	7.58175	29.804			32.4194	-27.445	7.57928	28.867			32.4222	-27.446	7.64984	28.932			32.4369	-28.429	7.5818	30.291			32.4032	-30.361	7.61533	29.331			32.4201	-27.214	7.56533	29.89
	32.4224	-27.673	7.56509	29.803			32.4361	-27.445	7.56262	28.866			32.4389	-27.445	7.63318	28.932			32.4536	-28.429	7.56514	30.294			32.4198	-30.364	7.59867	29.331			32.4368	-27.213	7.54868	29.89
	32.439	-27.673	7.54842	29.803			32.4528	-27.444	7.54596	28.866			32.4555	-27.444	7.61652	28.932			32.4703	-28.428	7.54848	30.297			32.4365	-30.368	7.58201	29.331			32.4534	-27.212	7.53202	29.89
	32.4557	-27.673	7.53176	29.803			32.4694	-27.443	7.5293	28.866			32.4722	-27.443	7.59986	28.931			32.4869	-28.428	7.53182	30.3			32.4532	-30.371	7.56534	29.331			32.4701	-27.211	7.51536	29.89
	32.4723	-27.673	7.51511	29.803			32.4861	-27.442	7.51264	28.866			32.4888	-27.441	7.5832	28.931			32.5036	-28.428	7.51516	30.303			32.4698	-30.373	7.54868	29.331			32.4868	-27.211	7.4987	29.89
	32.489	-27.673	7.49844	29.803			32.5028	-27.442	7.49598	28.865			32.5055	-27.44	7.56654	28.931			32.5203	-28.428	7.4985	30.305			32.4865	-30.376	7.53202	29.331			32.5034	-27.21	7.48204	29.89
	32.5057	-27.674	7.48179	29.803			32.5194	-27.441	7.47932	28.865			32.5222	-27.439	7.54988	28.93			32.5369	-28.428	7.48184	30.308			32.5032	-30.379	7.51536	29.331			32.5201	-27.209	7.46538	29.89
	32.5224	-27.674	7.46513	29.803			32.5361	-27.44	7.46266	28.865			32.5388	-27.437	7.53322	28.93			32.5536	-28.428	7.46518	30.311			32.5198	-30.382	7.4987	29.33			32.5368	-27.208	7.44872	29.89
	32.539	-27.674	7.44847	29.803			32.5528	-27.439	7.446	28.865			32.5555	-27.436	7.51656	28.93			32.5703	-28.428	7.44852	30.314			32.5365	-30.385	7.48204	29.33			32.5534	-27.207	7.43206	29.89
	32.5557	-27.674	7.43181	29.803			32.5695	-27.438	7.42935	28.864			32.5722	-27.435	7.4999	28.929			32.5869	-28.428	7.43186	30.316			32.5532	-30.388	7.46538	29.33			32.5701	-27.207	7.41541	29.89
	32.5723	-27.675	7.41515	29.803			32.5861	-27.437	7.41269	28.864			32.5888	-27.433	7.48324	28.929			32.6036	-28.428	7.4152	30.318			32.5698	-30.392	7.44872	29.329			32.5868	-27.206	7.39875	29.89
	32.589	-27.675	7.39849	29.803			32.6028	-27.436	7.39603	28.864			32.6055	-27.432	7.46658	28.929			32.6203	-28.428	7.39853	30.321			32.5865	-30.395	7.43206	29.329			32.6034	-27.205	7.38209	29.89
	32.6057	-27.675	7.38183	29.803			32.6194	-27.435	7.37937	28.864			32.6221	-27.431	7.44992	28.928			32.6369	-28.428	7.38188	30.323			32.6032	-30.398	7.4154	29.328			32.6201	-27.204	7.36543	29.89
	32.6223	-27.676	7.36517	29.803			32.6361	-27.434	7.36271	28.863			32.6388	-27.429	7.43326	28.928			32.6536	-28.428	7.36522	30.325			32.6198	-30.401	7.39874	29.327			32.6368	-27.203	7.34877	29.89
	32.639	-27.676	7.3485	29.803			32.6528	-27.433	7.34605	28.863			32.6555	-27.428	7.4166	28.928			32.6703	-28.428	7.34856	30.327			32.6365	-30.404	7.38208	29.326			32.6534	-27.202	7.33211	29.89
	32.6557	-27.676	7.33184	29.802			32.6694	-27.432	7.32939	28.863			32.6721	-27.427	7.39994	28.927			32.6869	-28.428	7.33189	30.33			32.6532	-30.407	7.36542	29.325			32.6701	-27.201	7.31545	29.89
	32.6724	-27.677	7.31518	29.802			32.6861	-27.431	7.31273	28.863			32.6888	-27.425	7.38329	28.927			32.7036	-28.428	7.31523	30.332			32.6698	-30.411	7.34876	29.324			32.6868	-27.2	7.29879	29.889
	32.689	-27.677	7.29852	29.802			32.7028	-27.43	7.29607	28.863			32.7054	-27.424	7.36662	28.927			32.7203	-28.428	7.29857	30.333			32.6865	-30.414	7.3321	29.323			32.7034	-27.199	7.28213	29.889
	32.7057	-27.678	7.28186	29.802			32.7194	-27.429	7.27941	28.862			32.7221	-27.423	7.34996	28.926			32.7369	-28.428	7.28191	30.335			32.7032	-30.417	7.31544	29.322			32.7201	-27.198	7.26547	29.889
	32.7223	-27.678	7.2652	29.802			32.7361	-27.427	7.26276	28.862			32.7388	-27.421	7.3333	28.926			32.7536	-28.428	7.26525	30.337			32.7198	-30.42	7.29878	29.32			32.7368	-27.198	7.24881	29.888
	32.739	-27.678	7.24854	29.802			32.7528	-27.426	7.2461	28.862			32.7554	-27.42	7.31664	28.926			32.7703	-28.428	7.24859	30.339			32.7365	-30.423	7.28212	29.318			32.7534	-27.197	7.23216	29.888
	32.7557	-27.679	7.23188	29.802			32.7695	-27.425	7.22945	28.862			32.7721	-27.419	7.29999	28.926			32.7869	-28.428	7.23193	30.34			32.7532	-30.426	7.26546	29.316			32.7701	-27.196	7.2155	29.887
	32.7723	-27.679	7.21522	29.802			32.7861	-27.424	7.21279	28.862			32.7888	-27.418	7.28333	28.925			32.8036	-28.428	7.21527	30.342			32.7698	-30.429	7.2488	29.314			32.7867	-27.195	7.19884	29.887
	32.789	-27.68	7.19856	29.802			32.8028	-27.423	7.19614	28.862			32.8054	-27.417	7.26667	28.925			32.8203	-28.428	7.19861	30.343			32.7865	-30.432	7.23214	29.311			32.8034	-27.194	7.18218	29.886
	32.8057	-27.68	7.18191	29.802			32.8195	-27.421	7.17949	28.861			32.8221	-27.415	7.25001	28.925			32.8369	-28.428	7.18195	30.345			32.8032	-30.436	7.21548	29.308			32.8201	-27.193	7.16552	29.885
	32.8223	-27.681	7.16524	29.802			32.8361	-27.42	7.16283	28.861			32.8387	-27.414	7.23335	28.925			32.8536	-28.427	7.16529	30.346			32.8198	-30.438	7.19882	29.305			32.8367	-27.192	7.14887	29.884
	32.839	-27.681	7.14858	29.802			32.8528	-27.419	7.14618	28.861			32.8554	-27.413	7.2167	28.924			32.8702	-28.427	7.14863	30.347			32.8365	-30.441	7.18216	29.302			32.8534	-27.191	7.13221	29.883
	32.8557	-27.682	7.13193	29.802			32.8694	-27.417	7.12952	28.861			32.8721	-27.412	7.20004	28.924			32.8869	-28.427	7.13197	30.349			32.8531	-30.444	7.1655	29.299			32.8701	-27.19	7.11555	29.882
	32.8723	-27.682	7.11527	29.802			32.8861	-27.416	7.11287	28.861			32.8887	-27.411	7.18337	28.924			32.9036	-28.427	7.11531	30.35			32.8698	-30.447	7.14884	29.296			32.8867	-27.189	7.09889	29.881
	32.889	-27.683	7.09861	29.802			32.9028	-27.414	7.09621	28.861			32.9054	-27.41	7.16671	28.924			32.9202	-28.427	7.09865	30.351			32.8865	-30.45	7.13218	29.292			32.9034	-27.188	7.08223	29.88
	32.9057	-27.684	7.08195	29.802			32.9194	-27.413	7.07956	28.861			32.9221	-27.409	7.15005	28.923			32.9369	-28.427	7.08199	30.352			32.9031	-30.453	7.11552	29.288			32.9201	-27.187	7.06558	29.879
	32.9224	-27.684	7.06529	29.802			32.9361	-27.412	7.0629	28.861			32.9387	-27.408	7.1334	28.923			32.9535	-28.427	7.06534	30.353			32.9198	-30.455	7.09886	29.283			32.9367	-27.186	7.04892	29.878
	32.939	-27.685	7.04863	29.802			32.9528	-27.41	7.04625	28.861			32.9554	-27.407	7.11674	28.923			32.9702	-28.427	7.04868	30.355			32.9364	-30.458	7.0822	29.279			32.9534	-27.185	7.03226	29.876
	32.9557	-27.686	7.03197	29.802			32.9695	-27.409	7.02959	28.861			32.9721	-27.406	7.10008	28.923			32.9869	-28.427	7.03202	30.356			32.9531	-30.461	7.06554	29.274			32.9701	-27.184	7.0156	29.875
	32.9724	-27.687	7.01531	29.802			32.9861	-27.408	7.01293	28.861			32.9888	-27.405	7.08342	28.923			33.0035	-28.427	7.01536	30.356			32.9698	-30.465	7.04888	29.269			32.9867	-27.184	6.99895	29.873
	32.989	-27.687	6.99865	29.802			33.0028	-27.407	6.99628	28.861			33.0054	-27.404	7.06675	28.922			33.0202	-28.427	6.9987	30.357			32.9864	-30.468	7.03222	29.263			33.0034	-27.183	6.98229	29.871
	33.0057	-27.688	6.98199	29.802			33.0195	-27.406	6.97962	28.861			33.0221	-27.403	7.0501	28.922			33.0369	-28.427	6.98204	30.358			33.0031	-30.471	7.01556	29.258			33.0201	-27.182	6.96563	29.869
	33.0224	-27.689	6.96533	29.802			33.0361	-27.404	6.96296	28.86			33.0388	-27.403	7.03344	28.922			33.0536	-28.427	6.96538	30.359			33.0198	-30.474	6.9989	29.252			33.0367	-27.181	6.94897	29.867
	33.039	-27.69	6.94867	29.802			33.0528	-27.403	6.94631	28.86			33.0554	-27.402	7.01678	28.922			33.0702	-28.427	6.94873	30.36			33.0365	-30.477	6.98224	29.245			33.0534	-27.18	6.93231	29.865
	33.0557	-27.691	6.93202	29.802			33.0695	-27.402	6.92965	28.86			33.0721	-27.401	7.00012	28.922			33.0869	-28.427	6.93207	30.36			33.0531	-30.481	6.96558	29.24			33.0701	-27.179	6.91565	29.863
	33.0723	-27.691	6.91536	29.802			33.0861	-27.4	6.91299	28.86			33.0888	-27.4	6.98346	28.921			33.1036	-28.427	6.91541	30.361			33.0698	-30.484	6.94892	29.234			33.0867	-27.178	6.899	29.86
	33.089	-27.692	6.89871	29.802			33.1028	-27.399	6.89634	28.86			33.1054	-27.399	6.96681	28.921			33.1202	-28.427	6.89875	30.362			33.0865	-30.488	6.93226	29.227			33.1034	-27.178	6.88234	29.857
	33.1057	-27.693	6.88205	29.802			33.1195	-27.397	6.87968	28.86			33.1221	-27.399	6.95015	28.921			33.1369	-28.427	6.8821	30.362			33.1031	-30.492	6.91561	29.22			33.1201	-27.177	6.86568	29.855
	33.1223	-27.693	6.86539	29.802			33.1361	-27.396	6.86303	28.86			33.1388	-27.398	6.93349	28.921			33.1536	-28.427	6.86544	30.363			33.1198	-30.495	6.89894	29.214			33.1367	-27.176	6.84902	29.852
	33.139	-27.694	6.84873	29.802			33.1528	-27.394	6.84637	28.86			33.1554	-27.397	6.91683	28.921			33.1702	-28.427	6.84878	30.364			33.1365	-30.499	6.88229	29.206			33.1534	-27.175	6.83237	29.849
	33.1557	-27.695	6.83207	29.802			33.1694	-27.393	6.82972	28.86			33.1721	-27.396	6.90018	28.92			33.1869	-28.427	6.83212	30.364			33.1531	-30.503	6.86563	29.199			33.1701	-27.175	6.81571	29.846
	33.1723	-27.695	6.81542	29.802			33.1861	-27.391	6.81306	28.86			33.1888	-27.395	6.88352	28.92			33.2035	-28.427	6.81546	30.365			33.1698	-30.507	6.84897	29.192			33.1867	-27.174	6.79905	29.843
	33.189	-27.696	6.79876	29.802			33.2028	-27.389	6.7964	28.86			33.2054	-27.394	6.86686	28.92			33.2202	-28.427	6.79881	30.365			33.1865	-30.511	6.83231	29.184			33.2034	-27.173	6.7824	29.839
	33.2056	-27.696	6.7821	29.802			33.2194	-27.388	6.77975	28.86			33.2221	-27.393	6.8502	28.92			33.2369	-28.427	6.78215	30.365			33.2031	-30.515	6.81565	29.177			33.2201	-27.172	6.76574	29.836
	33.2223	-27.697	6.76544	29.801			33.2361	-27.386	6.76309	28.86			33.2388	-27.392	6.83354	28.92			33.2535	-28.427	6.76548	30.366			33.2198	-30.519	6.799	29.17			33.2367	-27.171	6.74908	29.833
	33.239	-27.697	6.74878	29.801			33.2528	-27.384	6.74643	28.86			33.2555	-27.391	6.81688	28.92			33.2702	-28.426	6.74883	30.366			33.2365	-30.523	6.78234	29.162			33.2534	-27.17	6.73243	29.829
	33.2556	-27.698	6.73212	29.801			33.2694	-27.382	6.72978	28.86			33.2721	-27.39	6.80022	28.919			33.2869	-28.426	6.73217	30.366			33.2531	-30.527	6.76568	29.155			33.27	-27.169	6.71577	29.826
	33.2723	-27.699	6.71547	29.801			33.2861	-27.381	6.71312	28.86			33.2888	-27.389	6.78356	28.919			33.3036	-28.426	6.71551	30.367			33.2698	-30.531	6.74902	29.147			33.2867	-27.168	6.69911	29.822
	33.2889	-27.699	6.69881	29.801			33.3027	-27.379	6.69646	28.86			33.3055	-27.388	6.7669	28.919			33.3202	-28.426	6.69885	30.367			33.2865	-30.535	6.73237	29.139			33.3034	-27.167	6.68245	29.818
	33.3056	-27.7	6.68215	29.801			33.3194	-27.377	6.6798	28.86			33.3221	-27.387	6.75025	28.919			33.3369	-28.426	6.68219	30.367			33.3031	-30.538	6.71571	29.131			33.32	-27.166	6.6658	29.814
	33.3223	-27.7	6.6655	29.801			33.3361	-27.375	6.66314	28.86			33.3388	-27.386	6.73359	28.919			33.3536	-28.426	6.66554	30.368			33.3198	-30.542	6.69905	29.123			33.3367	-27.165	6.64914	29.81
	33.3389	-27.701	6.64884	29.801			33.3527	-27.374	6.64649	28.86			33.3555	-27.385	6.71693	28.919			33.3702	-28.426	6.64888	30.368			33.3365	-30.546	6.68239	29.115			33.3534	-27.164	6.63248	29.806
	33.3556	-27.701	6.63218	29.802			33.3694	-27.372	6.62983	28.86			33.3721	-27.384	6.70028	28.919			33.3869	-28.426	6.63221	30.368			33.3531	-30.549	6.66574	29.106			33.37	-27.163	6.61583	29.802
	33.3722	-27.702	6.61552	29.802			33.3861	-27.37	6.61317	28.86			33.3888	-27.383	6.68362	28.918			33.4035	-28.426	6.61556	30.368			33.3698	-30.552	6.64908	29.098			33.3867	-27.162	6.59917	29.798
	33.3889	-27.703	6.59886	29.802			33.4027	-27.369	6.59652	28.86			33.4055	-27.382	6.66696	28.918			33.4202	-28.426	6.5989	30.368			33.3865	-30.556	6.63242	29.09			33.4033	-27.16	6.58251	29.794
	33.4056	-27.704	6.5822	29.802			33.4194	-27.367	6.57986	28.86			33.4222	-27.38	6.6503	28.918			33.4369	-28.426	6.58224	30.368			33.4031	-30.56	6.61576	29.081			33.42	-27.159	6.56586	29.79
	33.4222	-27.704	6.56555	29.802			33.4361	-27.365	6.56321	28.86			33.4388	-27.379	6.63365	28.918			33.4535	-28.426	6.56558	30.369			33.4198	-30.563	6.59911	29.073			33.4367	-27.158	6.5492	29.785
	33.4389	-27.705	6.54889	29.802			33.4527	-27.364	6.54655	28.86			33.4555	-27.378	6.61699	28.918			33.4702	-28.426	6.54893	30.369			33.4365	-30.566	6.58245	29.064			33.4534	-27.157	6.53254	29.781
	33.4556	-27.706	6.53223	29.802			33.4694	-27.362	6.52989	28.859			33.4722	-27.377	6.60033	28.918			33.4869	-28.426	6.53227	30.369			33.4531	-30.57	6.5658	29.056			33.47	-27.156	6.51589	29.776
	33.4723	-27.707	6.51558	29.802			33.4861	-27.361	6.51323	28.859			33.4888	-27.375	6.58368	28.918			33.5035	-28.426	6.51561	30.369			33.4698	-30.573	6.54914	29.047			33.4867	-27.155	6.49923	29.772
	33.4889	-27.708	6.49892	29.802			33.5027	-27.36	6.49658	28.859			33.5055	-27.374	6.56702	28.918			33.5202	-28.426	6.49895	30.369			33.4865	-30.576	6.53248	29.039			33.5033	-27.154	6.48257	29.767
	33.5056	-27.709	6.48227	29.802			33.5194	-27.358	6.47992	28.859			33.5222	-27.373	6.55036	28.918			33.5369	-28.426	6.48229	30.369			33.5031	-30.58	6.51582	29.031			33.52	-27.153	6.46591	29.762
	33.5223	-27.71	6.46561	29.802			33.5394	-27.357	6.46326	28.859			33.5388	-27.371	6.5337	28.918			33.5536	-28.426	6.46564	30.369			33.5198	-30.583	6.49917	29.022			33.5367	-27.152	6.44925	29.756
	33.5389	-27.712	6.44895	29.802			33.5561	-27.356	6.4466	28.859			33.5555	-27.37	6.51705	28.918			33.5702	-28.426	6.44898	30.369			33.5365	-30.586	6.48251	29.014			33.5534	-27.151	6.4326	29.751
	33.5556	-27.713	6.4323	29.802			33.5728	-27.355	6.42994	28.859			33.5722	-27.368	6.50039	28.917			33.5869	-28.426	6.43232	30.369			33.5532	-30.59	6.46586	29.005			33.57	-27.151	6.41595	29.746
	33.5722	-27.714	6.41564	29.802			33.5894	-27.353	6.41328	28.859			33.5888	-27.367	6.48373	28.917			33.6036	-28.426	6.41566	30.37			33.5698	-30.593	6.4492	28.997			33.5867	-27.15	6.39929	29.741
	33.5889	-27.715	6.39899	29.802			33.6061	-27.352	6.39663	28.859			33.6055	-27.366	6.46708	28.917			33.6202	-28.426	6.399	30.37			33.5865	-30.596	6.43255	28.988			33.6034	-27.149	6.38263	29.736
	33.6056	-27.717	6.38234	29.802			33.6228	-27.351	6.37997	28.859			33.6222	-27.364	6.45042	28.917			33.6369	-28.426	6.38235	30.37			33.6032	-30.599	6.41589	28.98			33.62	-27.148	6.36597	29.732
	33.6223	-27.718	6.36568	29.802			33.6395	-27.35	6.36331	28.859			33.6388	-27.363	6.43377	28.917			33.6536	-28.426	6.36569	30.37			33.6198	-30.602	6.39923	28.971			33.6367	-27.148	6.34931	29.726
	33.6389	-27.719	6.34902	29.802			33.6561	-27.349	6.34665	28.859			33.6555	-27.362	6.41711	28.917			33.6702	-28.426	6.34904	30.37			33.6365	-30.605	6.38257	28.962			33.6534	-27.147	6.33265	29.721
	33.6556	-27.721	6.33236	29.802			33.6728	-27.349	6.32999	28.859			33.6722	-27.36	6.40045	28.917			33.6869	-28.426	6.33238	30.37			33.6532	-30.608	6.36592	28.954			33.6701	-27.146	6.316	29.715
	33.6723	-27.722	6.3157	29.802			33.6895	-27.348	6.31333	28.859			33.6889	-27.359	6.38379	28.917			33.7036	-28.426	6.31573	30.37			33.6698	-30.611	6.34926	28.945			33.6867	-27.146	6.29935	29.71
	33.6889	-27.723	6.29905	29.802			33.7062	-27.347	6.29667	28.859			33.7055	-27.358	6.36713	28.917			33.7202	-28.426	6.29907	30.37			33.6865	-30.614	6.3326	28.936			33.7034	-27.145	6.28269	29.705
	33.7056	-27.725	6.2824	29.802			33.7228	-27.346	6.28002	28.859			33.7222	-27.357	6.35048	28.917			33.7369	-28.426	6.28241	30.37			33.7032	-30.618	6.31594	28.928			33.7201	-27.144	6.26604	29.7
	33.7223	-27.726	6.26574	29.802			33.7395	-27.344	6.26336	28.859			33.7389	-27.355	6.33382	28.917			33.7536	-28.426	6.26576	30.37			33.7198	-30.621	6.29929	28.919			33.7367	-27.144	6.24938	29.695
	33.7389	-27.727	6.24908	29.802			33.7562	-27.343	6.2467	28.859			33.7555	-27.354	6.31716	28.917			33.7702	-28.426	6.2491	30.37			33.7365	-30.624	6.28263	28.911			33.7534	-27.143	6.23272	29.69
	33.7556	-27.728	6.23242	29.802			33.7728	-27.342	6.23004	28.859			33.7722	-27.353	6.3005	28.917			33.7869	-28.426	6.23245	30.37			33.7532	-30.627	6.26597	28.902			33.7701	-27.142	6.21606	29.685
	33.7723	-27.73	6.21577	29.802			33.7895	-27.341	6.21338	28.859			33.7889	-27.352	6.28385	28.916			33.8036	-28.426	6.21579	30.37			33.7698	-30.63	6.24932	28.893			33.7867	-27.142	6.1994	29.68
	33.7889	-27.731	6.19911	29.802			33.8062	-27.34	6.19672	28.859			33.8055	-27.35	6.26386	28.916			33.8202	-28.426	6.19914	30.37			33.7865	-30.633	6.23266	28.886			33.8034	-27.141	6.18275	29.674
	33.8056	-27.732	6.18246	29.802			33.8228	-27.338	6.18006	28.859			33.8222	-27.349	6.2472	28.916			33.8369	-28.426	6.18248	30.37			33.8032	-30.637	6.216	28.878			33.8201	-27.14	6.16609	29.669
	33.8223	-27.733	6.1658	29.802			33.8395	-27.337	6.1634	28.859			33.8389	-27.347	6.23054	28.916			33.8536	-28.426	6.16582	30.37			33.8198	-30.64	6.19935	28.87			33.8367	-27.139	6.14943	29.664
	33.8389	-27.734	6.14915	29.803			33.8561	-27.335	6.14674	28.859			33.8555	-27.346	6.21389	28.916			33.8702	-28.426	6.14916	30.37			33.8365	-30.643	6.1827	28.862			33.8534	-27.139	6.13277	29.659
	33.8556	-27.736	6.13249	29.803			33.8728	-27.334	6.13008	28.859			33.8722	-27.344	6.19723	28.916			33.8869	-28.425	6.13251	30.37			33.8531	-30.646	6.16604	28.855			33.8701	-27.138	6.11612	29.653
	33.8723	-27.737	6.11584	29.803			33.8895	-27.332	6.11343	28.859			33.8889	-27.343	6.18057	28.916			33.9036	-28.425	6.11585	30.37			33.8698	-30.649	6.14938	28.847			33.8867	-27.137	6.09946	29.648
	33.889	-27.738	6.09918	29.803			33.9062	-27.331	6.09677	28.859			33.9055	-27.342	6.16392	28.916			33.9202	-28.425	6.0992	30.37			33.8865	-30.652	6.13273	28.84			33.9034	-27.136	6.0828	29.643
	33.9056	-27.739	6.08253	29.803			33.9228	-27.329	6.08011	28.859			33.9222	-27.34	6.14726	28.916			33.9369	-28.425	6.08254	30.37			33.9031	-30.655	6.11607	28.832			33.9201	-27.135	6.06614	29.638
	33.9223	-27.74	6.06587	29.803			33.9395	-27.327	6.06345	28.859			33.9389	-27.338	6.1306	28.916			33.9536	-28.425	6.06589	30.37			33.9198	-30.659	6.09941	28.825			33.9367	-27.134	6.04949	29.633
	33.939	-27.741	6.04921	29.803			33.9562	-27.326	6.04679	28.859			33.9555	-27.336	6.11394	28.916			33.9702	-28.425	6.04923	30.37			33.9364	-30.662	6.08276	28.817			33.9534	-27.133	6.03283	29.628
	33.9556	-27.742	6.03256	29.803			33.9728	-27.324	6.03013	28.859			33.9722	-27.335	6.09729	28.916			33.9869	-28.425	6.03258	30.37			33.9531	-30.665	6.06611	28.809			33.9701	-27.132	6.01617	29.623
	33.9723	-27.743	6.0159	29.803			33.9895	-27.322	6.01347	28.859			33.9889	-27.333	6.08063	28.916			34.0036	-28.425	6.01592	30.37			33.9698	-30.668	6.04945	28.802			33.9867	-27.131	5.99952	29.617
	33.989	-27.744	5.99925	29.804			34.0061	-27.32	5.99681	28.859			34.0055	-27.331	6.06398	28.916			34.0202	-28.425	5.99926	30.37			33.9864	-30.671	6.03279	28.795			34.0034	-27.13	5.98286	29.612
	34.0056	-27.745	5.98259	29.804			34.0228	-27.318	5.98015	28.859			34.0222	-27.329	6.04732	28.916			34.0369	-28.425	5.98261	30.37			34.0031	-30.674	6.01614	28.788			34.0201	-27.129	5.9662	29.607
	34.0223	-27.746	5.96593	29.804			34.0395	-27.316	5.9635	28.858			34.0389	-27.328	6.03066	28.916			34.0536	-28.425	5.96595	30.37			34.0198	-30.677	5.99948	28.781			34.0367	-27.128	5.94954	29.602
	34.039	-27.747	5.94928	29.804			34.0562	-27.315	5.94684	28.858			34.0555	-27.326	6.014	28.916			34.0702	-28.425	5.94929	30.37			34.0364	-30.68	5.98283	28.774			34.0534	-27.127	5.93289	29.597
	34.0556	-27.748	5.93262	29.804			34.0728	-27.313	5.93018	28.858			34.0722	-27.324	5.99735	28.916			34.0869	-28.425	5.93264	30.37			34.0531	-30.683	5.96617	28.766			34.0701	-27.125	5.91623	29.592
	34.0723	-27.749	5.91597	29.804			34.0895	-27.311	5.91352	28.858			34.0889	-27.323	5.98069	28.916			34.1036	-28.425	5.91598	30.37			34.0698	-30.687	5.94951	28.759			34.0867	-27.124	5.89958	29.587
	34.089	-27.75	5.89932	29.805			34.1061	-27.309	5.89686	28.858			34.1055	-27.321	5.96403	28.915			34.1202	-28.425	5.89933	30.37			34.0865	-30.69	5.93286	28.752			34.1034	-27.123	5.88292	29.582
	34.1056	-27.751	5.88266	29.805			34.1228	-27.308	5.8802	28.858			34.1222	-27.319	5.94738	28.915			34.1369	-28.425	5.88267	30.369			34.1031	-30.694	5.9162	28.744			34.1201	-27.122	5.86626	29.577
	34.1223	-27.752	5.86601	29.805			34.1395	-27.306	5.86355	28.858			34.1389	-27.318	5.93072	28.915			34.1536	-28.425	5.86602	30.369			34.1198	-30.698	5.89954	28.737			34.1367	-27.121	5.8496	29.572
	34.139	-27.753	5.84936	29.805			34.1561	-27.304	5.84689	28.858			34.1555	-27.316	5.91406	28.915			34.1702	-28.425	5.84936	30.369			34.1365	-30.702	5.88288	28.729			34.1534	-27.12	5.83294	29.567
	34.1556	-27.754	5.8327	29.806			34.1728	-27.303	5.83023	28.858			34.1722	-27.315	5.8974	28.915			34.1869	-28.425	5.8327	30.369			34.1531	-30.705	5.86623	28.722			34.1701	-27.119	5.81629	29.561
	34.1723	-27.754	5.81605	29.806			34.1895	-27.301	5.81357	28.858			34.1889	-27.314	5.88075	28.915			34.2035	-28.425	5.81605	30.369			34.1698	-30.709	5.84957	28.715			34.1867	-27.118	5.79963	29.557
	34.1889	-27.755	5.79939	29.807			34.2061	-27.299	5.79691	28.858			34.2055	-27.312	5.86409	28.915			34.2202	-28.425	5.79939	30.369			34.1865	-30.713	5.83292	28.709			34.2034	-27.117	5.78298	29.552
	34.2056	-27.756	5.78273	29.807			34.2228	-27.298	5.78025	28.858			34.2222	-27.311	5.84744	28.915			34.2369	-28.425	5.78274	30.369			34.2031	-30.718	5.81626	28.702			34.2201	-27.116	5.76632	29.548
	34.2223	-27.757	5.76607	29.807			34.2395	-27.297	5.7636	28.858			34.2388	-27.31	5.83078	28.915			34.2535	-28.425	5.76608	30.368			34.2198	-30.722	5.79961	28.695			34.2367	-27.115	5.74966	29.544
	34.2389	-27.758	5.74941	29.808			34.2561	-27.295	5.74694	28.858			34.2555	-27.309	5.81412	28.915			34.2702	-28.425	5.74942	30.368			34.2364	-30.726	5.78295	28.689			34.2534	-27.114	5.733	29.54
	34.2556	-27.759	5.73276	29.808			34.2728	-27.294	5.73029	28.858			34.2722	-27.307	5.79747	28.915			34.2869	-28.425	5.73277	30.368			34.2531	-30.73	5.76629	28.682			34.2701	-27.113	5.71634	29.535
	34.2722	-27.76	5.7161	29.808			34.2895	-27.292	5.71362	28.858			34.2889	-27.306	5.78081	28.915			34.3035	-28.425	5.71611	30.368			34.2698	-30.733	5.74964	28.676			34.2867	-27.112	5.69969	29.53
	34.2889	-27.76	5.69945	29.808			34.3061	-27.291	5.69697	28.858			34.3055	-27.305	5.76415	28.915			34.3202	-28.425	5.69946	30.368			34.2864	-30.737	5.73298	28.669			34.3034	-27.111	5.68303	29.525
	34.3056	-27.761	5.68279	29.809			34.3228	-27.29	5.68031	28.858			34.3222	-27.304	5.74749	28.915			34.3368	-28.425	5.6828	30.367			34.3031	-30.741	5.71633	28.663			34.3201	-27.11	5.66638	29.521
	34.3222	-27.762	5.66613	29.809			34.3395	-27.289	5.66365	28.858			34.3388	-27.303	5.73084	28.915			34.3535	-28.425	5.66614	30.367			34.3198	-30.745	5.69967	28.656			34.3367	-27.109	5.64972	29.516
	34.3389	-27.763	5.64948	29.809			34.3561	-27.287	5.64699	28.858			34.3555	-27.302	5.71418	28.915			34.3702	-28.425	5.64948	30.367			34.3364	-30.749	5.68301	28.649			34.3534	-27.108	5.63306	29.512
	34.3556	-27.763	5.63282	29.81			34.3728	-27.286	5.63033	28.858			34.3722	-27.301	5.69752	28.915			34.3869	-28.425	5.63283	30.366			34.3531	-30.752	5.66636	28.643			34.37	-27.107	5.61641	29.508
	34.3722	-27.764	5.61616	29.81			34.3895	-27.285	5.61368	28.858			34.3888	-27.3	5.68086	28.915			34.4035	-28.425	5.61617	30.366			34.3698	-30.756	5.6497	28.636			34.3867	-27.106	5.59975	29.504
	34.3889	-27.765	5.59951	29.81			34.4062	-27.284	5.59702	28.858			34.4055	-27.298	5.66421	28.915			34.4202	-28.425	5.59952	30.365			34.3865	-30.76	5.63305	28.63			34.4034	-27.105	5.58309	29.5
	34.4055	-27.766	5.58285	29.811			34.4228	-27.283	5.58036	28.858			34.4221	-27.297	5.64755	28.915			34.4368	-28.425	5.58286	30.365			34.4031	-30.764	5.61639	28.624			34.4201	-27.104	5.56644	29.496
	34.4222	-27.767	5.56619	29.811			34.4395	-27.282	5.5637	28.858			34.4388	-27.296	5.63089	28.915			34.4535	-28.425	5.5662	30.364			34.4198	-30.768	5.59973	28.618			34.4367	-27.103	5.54978	29.492
	34.4389	-27.768	5.54953	29.811			34.4562	-27.281	5.54705	28.858			34.4555	-27.295	5.61423	28.915			34.4702	-28.425	5.54954	30.364			34.4365	-30.771	5.58308	28.611			34.4534	-27.102	5.53312	29.488
	34.4555	-27.768	5.53288	29.812			34.4728	-27.28	5.53039	28.858			34.4721	-27.294	5.59758	28.915			34.4868	-28.425	5.53289	30.363			34.4531	-30.775	5.56642	28.605			34.47	-27.101	5.51647	29.484
	34.4722	-27.769	5.51622	29.812			34.4895	-27.279	5.51373	28.858			34.4888	-27.293	5.58092	28.915			34.5035	-28.425	5.51623	30.363			34.4698	-30.779	5.54976	28.599			34.4867	-27.101	5.49981	29.48
	34.4889	-27.77	5.49956	29.813			34.5062	-27.278	5.49707	28.858			34.5055	-27.292	5.56427	28.915			34.5202	-28.425	5.49957	30.362			34.4864	-30.783	5.5331	28.593			34.5034	-27.1	5.48315	29.476
	34.5055	-27.771	5.48291	29.813			34.5228	-27.277	5.48042	28.858			34.5221	-27.291	5.54761	28.915			34.5368	-28.425	5.48291	30.362			34.5031	-30.787	5.51645	28.587			34.52	-27.099	5.46649	29.472
	34.5222	-27.772	5.46625	29.814			34.5395	-27.276	5.46376	28.858			34.5388	-27.29	5.53095	28.915			34.5535	-28.425	5.46293	30.361			34.5198	-30.79	5.49979	28.58			34.5367	-27.098	5.44983	29.468
	34.5389	-27.774	5.44959	29.814			34.5562	-27.275	5.4471	28.858			34.5555	-27.289	5.51429	28.915			34.5702	-28.425	5.44627	30.36			34.5364	-30.794	5.48313	28.574			34.5534	-27.097	5.43318	29.464
	34.5556	-27.775	5.43294	29.814			34.5729	-27.274	5.43044	28.858			34.5721	-27.288	5.49764	28.915			34.5868	-28.425	5.42962	30.359			34.5531	-30.798	5.46648	28.568			34.57	-27.097	5.41652	29.46
	34.5722	-27.776	5.41628	29.815			34.5895	-27.273	5.41378	28.858			34.5888	-27.288	5.48098	28.915			34.6035	-28.425	5.41296	30.359			34.5698	-30.801	5.44982	28.561			34.5867	-27.096	5.39986	29.456
	34.5889	-27.778	5.39962	29.815			34.6062	-27.272	5.39713	28.858			34.6054	-27.287	5.46432	28.915			34.6202	-28.425	5.3963	30.358			34.5864	-30.805	5.43316	28.555			34.6034	-27.095	5.3832	29.453
	34.6056	-27.779	5.38296	29.816			34.6228	-27.271	5.38047	28.858			34.6221	-27.286	5.44767	28.914			34.6368	-28.425	5.37965	30.357			34.6031	-30.808	5.41651	28.55			34.62	-27.094	5.36654	29.449
	34.6222	-27.78	5.3663	29.816			34.6395	-27.27	5.36381	28.858			34.6388	-27.285	5.43101	28.914			34.6535	-28.425	5.36299	30.357			34.6198	-30.812	5.39985	28.544			34.6367	-27.093	5.34988	29.445
	34.6389	-27.782	5.34965	29.817			34.6561	-27.269	5.34715	28.858			34.6555	-27.284	5.41435	28.914			34.6702	-28.425	5.34634	30.356			34.6365	-30.815	5.38319	28.538			34.6534	-27.093	5.33323	29.441
	34.6555	-27.783	5.33299	29.817			34.6728	-27.267	5.3305	28.858			34.6721	-27.284	5.39769	28.914			34.6868	-28.425	5.32968	30.355			34.6531	-30.819	5.36654	28.532			34.67	-27.092	5.31657	29.437
	34.6722	-27.785	5.31634	29.818			34.6895	-27.266	5.31384	28.858			34.6888	-27.283	5.38103	28.914			34.7035	-28.425	5.31302	30.354			34.6698	-30.822	5.34988	28.526			34.6867	-27.091	5.29992	29.434
	34.6889	-27.786	5.29968	29.818			34.7061	-27.265	5.29718	28.858			34.7054	-27.282	5.36438	28.914			34.7202	-28.425	5.29636	30.353			34.6864	-30.826	5.33322	28.52			34.7034	-27.09	5.28326	29.431
	34.7056	-27.788	5.28302	29.819			34.7228	-27.263	5.28053	28.858			34.7221	-27.282	5.34773	28.914			34.7368	-28.425	5.27971	30.352			34.7031	-30.83	5.31656	28.515			34.72	-27.09	5.2666	29.428
	34.7222	-27.789	5.26636	29.819			34.7394	-27.262	5.26387	28.858			34.7388	-27.281	5.33107	28.914			34.7535	-28.425	5.26305	30.351			34.7198	-30.833	5.29991	28.509			34.7367	-27.089	5.24995	29.424
	34.7389	-27.79	5.2497	29.82			34.7561	-27.261	5.24721	28.858			34.7555	-27.28	5.31441	28.914			34.7702	-28.425	5.24639	30.35			34.7364	-30.837	5.28325	28.503			34.7534	-27.088	5.23329	29.421
	34.7556	-27.792	5.23304	29.82			34.7728	-27.259	5.23055	28.858			34.7721	-27.28	5.29775	28.914			34.7869	-28.425	5.22974	30.349			34.7531	-30.841	5.26659	28.497			34.77	-27.088	5.21663	29.418
	34.7722	-27.793	5.21639	29.821			34.7894	-27.258	5.2139	28.858			34.7888	-27.279	5.28109	28.914			34.8035	-28.425	5.21308	30.348			34.7698	-30.845	5.24994	28.491			34.7867	-27.087	5.19997	29.414
	34.7889	-27.795	5.19973	29.821			34.8061	-27.257	5.19724	28.858			34.8055	-27.278	5.26444	28.914			34.8202	-28.425	5.19642	30.347			34.7864	-30.848	5.23328	28.485			34.8034	-27.087	5.18331	29.411
	34.8056	-27.796	5.18307	29.822			34.8227	-27.256	5.18058	28.858			34.8221	-27.278	5.24778	28.914			34.8368	-28.425	5.17976	30.346			34.8031	-30.852	5.21662	28.479			34.82	-27.086	5.16665	29.407
	34.8222	-27.797	5.16641	29.822			34.8394	-27.254	5.16392	28.858			34.8388	-27.277	5.23113	28.914			34.8535	-28.425	5.1631	30.345			34.8198	-30.856	5.19996	28.474			34.8367	-27.085	5.15	29.404
	34.8389	-27.799	5.14975	29.823			34.8561	-27.253	5.14727	28.858			34.8554	-27.277	5.21446	28.914			34.8702	-28.425	5.14645	30.344			34.8364	-30.86	5.18331	28.468			34.8533	-27.085	5.13334	29.401
	34.8556	-27.8	5.1331	29.823			34.8728	-27.252	5.13061	28.858			34.8721	-27.276	5.19781	28.914			34.8868	-28.425	5.12979	30.342			34.8531	-30.864	5.16665	28.463			34.87	-27.084	5.11668	29.397
	34.8722	-27.801	5.11644	29.824			34.8894	-27.251	5.11395	28.858			34.8888	-27.275	5.18115	28.914			34.9035	-28.425	5.11313	30.341			34.8698	-30.868	5.14999	28.457			34.8867	-27.083	5.10002	29.394
	34.8889	-27.803	5.09978	29.824			34.9061	-27.25	5.0973	28.858			34.9054	-27.275	5.16449	28.914			34.9202	-28.425	5.09648	30.34			34.8865	-30.872	5.13334	28.452			34.9033	-27.083	5.08337	29.391
	34.9056	-27.804	5.08312	29.825			34.9228	-27.249	5.08064	28.858			34.9221	-27.274	5.14784	28.914			34.9368	-28.425	5.07982	30.339			34.9031	-30.875	5.11668	28.446			34.92	-27.082	5.06671	29.388
	34.9223	-27.805	5.06646	29.825			34.9394	-27.248	5.06398	28.858			34.9388	-27.274	5.13118	28.914			34.9535	-28.425	5.06316	30.337			34.9198	-30.879	5.10002	28.44			34.9367	-27.081	5.05005	29.384
	34.9389	-27.807	5.0498	29.826			34.9561	-27.247	5.04732	28.858			34.9554	-27.273	5.11452	28.914			34.9701	-28.425	5.0465	30.336			34.9365	-30.883	5.08336	28.434			34.9533	-27.081	5.03339	29.381
	34.9556	-27.808	5.03314	29.826			34.9728	-27.247	5.03067	28.858			34.9721	-27.272	5.09786	28.914			34.9868	-28.425	5.02984	30.334			34.9531	-30.887	5.0667	28.429			34.97	-27.08	5.01673	29.378
	34.9723	-27.809	5.01648	29.827			34.9894	-27.246	5.01401	28.858			34.9888	-27.272	5.0812	28.914			35.0035	-28.425	5.01319	30.333			34.9698	-30.891	5.05004	28.423			34.9866	-27.079	5.00007	29.374
	34.9889	-27.81	4.99982	29.827			35.0061	-27.245	4.99736	28.858			35.0054	-27.271	5.06455	28.914				--	4.99653	30.331			34.9864	-30.894	5.03338	28.417			35.0033	-27.079	4.98341	29.371
	35.0056	-27.812		--										--	5.04789	28.914									35.0031	-30.898	5.01673	28.412
														--	5.03123	28.914										--	5.00007	28.406
														--	5.01457	28.914										--	4.98341	28.4
														--	4.99791	28.914

## Sheet: Fig S1
COE-D8 without COE-S6								Data points used in the figures
			Concentration of COE-D8	Cell viability relative to the control (%)				Mean	Standard
			16	31.5288	30.8697	29.9176	29.3317	30.412	0.97779
			8	45.6636	48.7396	47.8242	49.6185	47.9615	1.69807
			4	61.1534	60.5675	62.1421	65.6575	62.3801	2.2795
			2	93.3779	97.0398	87.8119	100.885	94.7786	5.56464
			1	95.9046	94.7695	107.549	99.8595	99.5208	5.77999
			0.5	99.8961	89.6794	99.6764	104.766	98.5046	6.33518
			0.25	100.995	90.5217	97.1863	111.248	99.9877	8.66524
			0.125	101.837	103.521	100.149	106.924	103.108	2.89253
			0.0625	98.3581	96.5272	100.775	100.592	99.063	2.01621
				Different replicates
COE-S6								Data points used in the figures
			Concentration of COE-S6	Cell viability relative to the control (%)				Mean	Standard
			256	31.895	33.7259	30.833	35.1174	32.8928	1.90449
			128	59.1027	58.2971	53.793	51.5959	55.6972	3.59646
			64	67.4518	67.9645	63.4604	64.1561	65.7582	2.27908
			32	78.1079	88.9837	85.0655	66.573	79.6825	9.82899
			16	74.8122	85.3584	79.9022	71.9926	78.0164	5.88824
			8	86.5302	87.702	80.598	80.8543	83.9211	3.7216
			4	85.7612	83.9669	86.0176	77.046	83.1979	4.20153
			2	84.8855	80.7109	83.4939	81.0771	82.5418	1.9914
			1	80.1555	81.9895	82.5357	85.9809	82.6654	2.4335
			0.5	84.5528	81.074	87.3358	83.674	84.1591	2.58196
				Different replicates
COE-D8 with COE-S6								Data points used in the figures
			Concentration of COE-D8	Cell viability relative to the control (%)				Mean	Standard
			16	29.588	27.3176	30.6866	30.5401	29.5331	1.55521
			8	42.7341	36.8385	40.7933	46.2129	41.6447	3.91066
			4	51.4128	48.227	51.6691	55.2212	51.6325	2.85924
			2	76.6065	75.6178	84.2965	79.2797	78.9501	3.88541
			1	82.9416	89.7161	88.8738	84.919	86.6126	3.21917
			0.5	87.2992	79.6459	84.4063	83.6007	83.738	3.15663
			0.25	91.84	88.471	83.0514	84.6993	87.0154	3.93587
			0.125	88.9471	95.6483	84.5894	79.7924	87.2443	6.73563
			0.0625	85.7979	90.6315	84.5528	82.6853	85.9169	3.39341
				Different replicates

## Sheet: Fig S2
COE-D8 without COE-S6								Data points used in the figures
				Concentration of COE-D8	Hemolysis (%)			Mean	Standard
				64	63.9713	59.407	73.5562	65.6448	7.2215
				32	30.2822	32.7494	34.0817	32.3711	1.92775
				16	4.78419	4.27842	4.67316	4.57859	0.26582
				8	1.14513	1.40418	1.39185	1.31372	0.14613
				4	0.59002	0.79973	1.13279	0.84085	0.27371
				2	0.40498	0.39265	0.66403	0.48722	0.15325
				1	0.21995	0.39265	0.35564	0.32275	0.09093
				0.5	0.10893	0.67637	0.8244	0.53657	0.37767
				0.25	0.20761	0.05958	0.28163	0.18294	0.11306
					Different replicates
COE-S6
								Data points used in the figures
				Concentration of COE-S6	Hemolysis (%)			Mean	Standard
				256	0.98477	0.89842	1.23148	1.03822	0.17285
				128	0.73805	1.00944	0.62703	0.7915	0.19673
				64	0.60236	0.67637	0.31863	0.53245	0.18884
				32	0.479	0.45433	0.29396	0.4091	0.10047
				16	0.10893	0.52834	0.36798	0.33508	0.21163
				8	0.12126	0.29396	0.04725	0.15416	0.1266
				4	0.15827	-0.01443	0.15827	0.1007	0.09971
				2	0.29396	0.21995	0.3433	0.28574	0.06209
				1	0.38031	0.39265	0.12126	0.29807	0.15325
					Different replicates
COE-D8 with COE-S6
								Data points used in the figures
				Concentration of COE-D8	Hemolysis (%)			Mean	Standard
				64	64.514	61.208	60.2335	61.9852	2.24359
				32	24.2007	20.5986	23.7319	22.8438	1.9584
				16	3.72331	3.76032	3.22988	3.57117	0.29614
				8	1.18214	1.67557	1.61389	1.49053	0.26885
				4	1.72491	1.45352	1.42885	1.53576	0.16427
				2	0.60236	0.91075	0.50367	0.67226	0.21235
				1	0.56535	0.62703	0.91075	0.70104	0.18421
				0.5	0.86141	0.46666	0.08425	0.47077	0.38859
				0.25	0.42966	0.42966	0.40498	0.42143	0.01424
					Different replicates

## Sheet: Fig S4
	Control						4 uM Vancomycin						8 uM Vancomycin						32 uM Vancomycin						32 uM COE-D8						64 uM COE-D8
	Heating process		Cooling process				Heating process		Cooling process				Heating process		Cooling process				Heating process		Cooling process				Heating process		Cooling process				Heating process		Cooling process
	Tem (oC)	power	Tem (oC)	power			Tem (oC)	power	Tem (oC)	power			Tem (oC)	power	Tem (oC)	power			Tem (oC)	power	Tem (oC)	power			Tem (oC)	power	Tem (oC)	power			Tem (oC)	power	Tem (oC)	power
	5.01028	-20.51	34.9771	28.182			5.01045	-20.418	34.9771	28.31			5.00978	-20.361	34.9739	28.745			5.01166	-20.853	34.9738	28.744			5.00869	-20.13	34.9739	28.71			5.01082	-20.592	34.977	28.304
	5.01416	-20.64	34.9686	27.831			5.01433	-20.545	34.9738	28.402			5.01963	-21.241	34.9706	28.825			5.02051	-21.579	34.9652	28.387			5.01259	-20.257	34.9706	28.787			5.0207	-21.474	34.9738	28.393
	5.02654	-21.905	34.9627	27.486			5.02673	-21.793	34.9626	27.631			5.02607	-21.72	34.9654	28.369			5.02687	-22.23	34.9593	28.046			5.02504	-21.473	34.9653	28.321			5.02716	-21.951	34.9625	27.612
	5.03346	-21.856	34.9563	27.478			5.03366	-21.746	34.9562	27.622			5.033	-21.67	34.9595	28.012			5.0337	-22.265	34.953	28.037			5.03198	-21.422	34.9594	27.951			5.03411	-21.898	34.9562	27.603
	5.04091	-21.149	34.9495	27.49			5.04112	-21.043	34.9494	27.63			5.04047	-20.964	34.9532	28.002			5.04106	-21.687	34.9462	28.047			5.03946	-20.717	34.9463	27.95			5.04159	-21.188	34.9493	27.613
	5.04891	-20.379	34.9422	27.479			5.04913	-20.269	34.9421	27.618			5.04849	-20.186	34.9464	28.011			5.04896	-20.853	34.9389	28.035			5.04748	-19.949	34.939	27.937			5.04961	-20.418	34.942	27.601
	5.05747	-20.174	34.9344	27.297			5.0577	-20.058	34.9343	27.427			5.05706	-19.97	34.9391	27.998			5.05743	-20.561	34.9311	27.846			5.05607	-19.738	34.9312	27.748			5.05819	-20.209	34.9342	27.411
	5.0666	-20.081	34.9173	25.439			5.07652	-19.517	34.926	26.625			5.07587	-19.428	34.9313	27.807			5.07603	-20.123	34.914	25.992			5.07492	-19.177	34.9141	25.868			5.07703	-19.673	34.9258	26.618
	5.07627	-19.628	34.908	24.766			5.08676	-18.52	34.9172	25.559			5.08612	-18.434	34.9142	25.921			5.08616	-19.199	34.9047	25.35			5.08518	-18.174	34.9048	25.203			5.08729	-18.677	34.917	25.548
	5.08652	-18.629	34.8982	24.393			5.09756	-17.49	34.9079	24.924			5.09692	-17.409	34.9049	25.275			5.09685	-18.151	34.8948	24.971			5.09598	-17.161	34.895	24.831			5.0981	-17.64	34.9077	24.892
	5.09731	-17.608	34.8879	23.556			5.1089	-16.854	34.8981	24.555			5.10826	-16.767	34.8951	24.903			5.10809	-17.48	34.8845	24.094			5.10733	-16.552	34.8847	23.976			5.10945	-17.003	34.8979	24.512
	5.10865	-16.973	34.8771	22.135			5.12078	-16.104	34.8877	23.687			5.12013	-16.003	34.8848	24.033			5.12228	-16.6	34.8738	22.661			5.11921	-15.797	34.8739	22.542			5.12133	-16.267	34.8875	23.65
	5.13291	-14.904	34.8658	20.472			5.13317	-14.796	34.877	22.255			5.13252	-14.695	34.874	22.596			5.13467	-15.273	34.8625	21.018			5.13161	-14.478	34.8627	20.882			5.13372	-14.971	34.8767	22.225
	5.14581	-13.216	34.854	18.82			5.14606	-13.108	34.8657	20.61			5.14541	-13.019	34.8627	20.942			5.14757	-13.587	34.8507	19.397			5.14452	-12.786	34.8509	19.247			5.14662	-13.289	34.8654	20.58
	5.15919	-11.365	34.8418	17.149			5.15945	-11.26	34.8539	18.985			5.1588	-11.182	34.851	19.314			5.16095	-11.756	34.8385	17.74			5.15791	-10.947	34.8387	17.587			5.16	-11.445	34.8537	18.944
	5.17305	-9.436	34.8291	15.237			5.17332	-9.333	34.829	15.408			5.17265	-9.258	34.8388	17.658			5.17481	-9.852	34.8258	15.812			5.17178	-9.04	34.826	15.669			5.17386	-9.527	34.8414	17.272
	5.18738	-7.328	34.816	12.905			5.18764	-7.224	34.8158	13.053			5.18697	-7.151	34.8261	15.737			5.18912	-7.753	34.8127	13.455			5.1861	-6.953	34.8129	13.324			5.18818	-7.435	34.8287	15.349
	5.20215	-4.894	34.8024	10.154			5.2024	-4.791	34.8023	10.284			5.20173	-4.722	34.813	13.387			5.20389	-5.318	34.7991	10.696			5.20086	-4.533	34.7993	10.567			5.20294	-5.02	34.8156	13.007
	5.21734	-2.08	34.7884	7.115			5.21759	-1.985	34.7883	7.241			5.21691	-1.92	34.7995	10.627			5.21908	-2.507	34.7851	7.668			5.21605	-1.738	34.7854	7.53			5.21813	-2.229	34.802	10.253
	5.23293	1.052	34.774	3.891			5.23319	1.136	34.7739	4.03			5.23251	1.194	34.7855	7.592			5.23467	0.61	34.7707	4.467			5.23165	1.369	34.771	4.315			5.23372	0.877	34.788	7.21
	5.24893	4.405	34.7591	0.477			5.24918	4.487	34.759	0.641			5.24848	4.536	34.7711	4.379			5.25064	3.945	34.7559	1.076			5.24763	4.7	34.7562	0.92			5.2497	4.213	34.7736	3.982
	5.26529	7.945	34.7439	-3.195			5.26553	8.033	34.7438	-3.011			5.26483	8.074	34.7563	0.978			5.26699	7.471	34.7407	-2.58			5.26398	8.222	34.741	-2.731			5.26605	7.739	34.7588	0.577
	5.28201	11.709	34.7283	-7.164			5.28224	11.796	34.7282	-6.98			5.28153	11.828	34.7411	-2.681			5.28369	11.217	34.7251	-6.539			5.28068	11.96	34.7254	-6.686			5.28275	11.479	34.7435	-3.071
	5.29906	15.728	34.7123	-11.404			5.29929	15.805	34.7122	-11.233			5.29857	15.83	34.7255	-6.645			5.30073	15.22	34.7092	-10.774			5.29773	15.943	34.7095	-10.921			5.29979	15.467	34.7279	-7.019
	5.33411	24.454	34.696	-15.852			5.31665	20.055	34.6959	-15.689			5.31593	20.076	34.7096	-10.883			5.31809	19.469	34.6929	-15.219			5.31508	20.168	34.6932	-15.367			5.33479	24.124	34.712	-11.257
	5.35206	29.083	34.6793	-20.463			5.33432	24.513	34.6793	-20.29			5.33358	24.529	34.6933	-15.328			5.33574	23.924	34.6762	-19.821			5.33274	24.601	34.6765	-19.966			5.35272	28.723	34.6957	-15.719
	5.37028	33.853	34.6623	-25.226			5.35227	29.136	34.6623	-25.036			5.35152	29.146	34.6766	-19.928			5.35368	28.535	34.6592	-24.573			5.35068	29.2	34.6596	-24.711			5.37092	33.462	34.679	-20.341
	5.38876	38.756	34.645	-30.152			5.37048	33.901	34.645	-29.946			5.36972	33.9	34.6597	-24.677			5.37188	33.285	34.6419	-29.497			5.36888	33.936	34.6423	-29.617			5.38937	38.331	34.662	-25.1
	5.40746	43.788	34.6273	-35.24			5.38894	38.8	34.6273	-35.025			5.38817	38.787	34.6424	-29.591			5.39033	38.168	34.6243	-34.59			5.38733	38.801	34.6212	-35.723			5.40805	43.328	34.6447	-30.005
	5.44549	54.164	34.6094	-40.469			5.40764	43.827	34.6094	-40.255			5.40685	43.805	34.6248	-34.672			5.40901	43.178	34.6064	-39.823			5.40601	43.794	34.6032	-40.964			5.42694	48.434	34.6271	-35.067
	5.46479	59.455	34.5728	-51.208			5.44566	54.189	34.5912	-45.593			5.44484	54.154	34.6069	-39.895			5.42791	48.303	34.5698	-50.536			5.444	54.097	34.585	-46.302			5.44603	53.628	34.6092	-40.278
	5.48426	64.787	34.554	-56.68			5.46494	59.475	34.5728	-50.996			5.46412	59.432	34.5703	-50.621			5.447	53.521	34.5511	-55.985			5.46327	59.351	34.5665	-51.709			5.4653	58.883	34.5726	-51.02
	5.50388	70.15	34.5351	-62.212			5.4844	64.804	34.5541	-56.458			5.48356	64.751	34.5517	-56.084			5.46627	58.801	34.5322	-61.512			5.48271	64.645	34.5478	-57.178			5.48474	64.183	34.5539	-56.49
	5.52364	75.528	34.5159	-67.791			5.50401	70.162	34.5352	-61.981			5.50316	70.101	34.5328	-61.608			5.48571	64.117	34.5131	-67.105			5.50231	69.968	34.5289	-62.706			5.50432	69.511	34.535	-62.012
	5.54353	80.906	34.4966	-73.398			5.52376	75.535	34.516	-67.554			5.52289	75.467	34.5136	-67.183			5.50531	69.456	34.4937	-72.728			5.52204	75.31	34.5097	-68.279			5.52405	74.855	34.5158	-67.587
	5.56352	86.266	34.477	-79.013			5.54363	80.908	34.4967	-73.162			5.54275	80.833	34.4943	-72.794			5.52505	74.813	34.4742	-78.34			5.54189	80.652	34.4904	-73.878			5.5439	80.196	34.4965	-73.2
	5.58361	91.591	34.4573	-84.617			5.56361	86.264	34.4771	-78.784			5.56272	86.183	34.4748	-78.416			5.5449	80.177	34.4545	-83.928			5.56185	85.976	34.4708	-79.485			5.56386	85.521	34.4769	-78.824
	5.60378	96.865	34.4373	-90.198			5.58368	91.587	34.4573	-84.398			5.58278	91.499	34.455	-84.023			5.56486	85.529	34.4346	-89.505			5.58191	91.269	34.4511	-85.086			5.58391	90.817	34.4572	-84.438
	5.62402	102.08	34.4173	-95.755			5.60384	96.859	34.4374	-89.991			5.60292	96.765	34.4352	-89.607			5.58492	90.844	34.4145	-95.076			5.60205	96.513	34.4312	-90.667			5.60405	96.065	34.4373	-90.03
	5.64432	107.224	34.3971	-101.279			5.62407	102.07	34.4174	-95.55			5.62314	101.971	34.4151	-95.167			5.60507	96.105	34.3944	-100.62			5.62226	101.695	34.4111	-96.221			5.62425	101.251	34.4173	-95.594
	5.66467	112.283	34.3767	-106.752			5.64436	107.21	34.3972	-101.071			5.64342	107.106	34.395	-100.695			5.62528	101.306	34.3741	-106.099			5.64253	106.804	34.3909	-101.73			5.64452	106.363	34.3971	-101.119
	5.68506	117.242	34.3563	-112.163			5.6647	112.269	34.3769	-106.55			5.66374	112.158	34.3747	-106.172			5.64555	106.439	34.3536	-111.495			5.66285	111.829	34.3706	-107.183			5.66483	111.391	34.3768	-106.594
	5.70547	122.094	34.3357	-117.498			5.68507	117.231	34.3564	-111.966			5.6841	117.111	34.3542	-111.586			5.66587	111.49	34.3331	-116.816			5.6832	116.763	34.3502	-112.57			5.68518	116.327	34.3563	-112.009
	5.7259	126.83	34.3151	-122.745			5.70548	122.085	34.3359	-117.303			5.70449	121.957	34.3337	-116.926			5.68623	116.441	34.3125	-122.071			5.70359	121.591	34.3297	-117.883			5.70556	121.158	34.3358	-117.351
	5.74633	131.439	34.2944	-127.902			5.72589	126.816	34.3152	-122.559			5.72489	126.687	34.3131	-122.183			5.70662	121.283	34.2918	-127.251			5.72399	126.298	34.309	-123.112			5.72596	125.869	34.3152	-122.608
	5.76676	135.913	34.2736	-132.963			5.74632	131.421	34.2945	-127.728			5.7453	131.292	34.2924	-127.349			5.72701	126.012	34.271	-132.332			5.74439	130.878	34.2884	-128.25			5.74635	130.454	34.2945	-127.769
	5.78718	140.244	34.2527	-137.917			5.76674	135.895	34.2737	-132.798			5.76571	135.765	34.2717	-132.417			5.74742	130.619	34.2502	-137.292			5.7648	135.325	34.2676	-133.29			5.76675	134.909	34.2737	-132.83
	5.80758	144.424	34.2319	-142.756			5.78715	140.225	34.2529	-137.755			5.78611	140.093	34.2509	-137.379			5.76782	135.089	34.2294	-142.118			5.78519	139.636	34.2468	-138.22			5.78714	139.224	34.2529	-137.786
	5.82795	148.447	34.2109	-147.47			5.80754	144.406	34.232	-142.596			5.80649	144.269	34.23	-142.227			5.78822	139.414	34.2085	-146.819			5.80556	143.8	34.226	-143.033			5.8075	143.392	34.232	-142.628
	5.84829	152.311	34.19	-152.051			5.8279	148.432	34.2111	-147.318			5.82684	148.294	34.1882	-151.53			5.80859	143.591	34.1876	-151.409			5.82591	147.807	34.2051	-147.72			5.82784	147.407	34.2111	-147.35
	5.86858	156.01	34.1691	-156.497			5.84823	152.301	34.1902	-151.907			5.84715	152.164	34.1673	-155.978			5.82894	147.618	34.1666	-155.887			5.84622	151.654	34.1842	-152.275			5.84814	151.259	34.1902	-151.947
	5.88883	159.54	34.1481	-160.806			5.86851	156.004	34.1693	-156.361			5.86742	155.869	34.1464	-160.302			5.84925	151.486	34.1457	-160.231			5.86649	155.337	34.1633	-156.693			5.86841	154.947	34.1693	-156.41
	5.90902	162.892	34.1272	-164.976			5.88875	159.534	34.1483	-160.684			5.88764	159.401	34.1255	-164.496			5.86953	155.186	34.1248	-164.417			5.88671	158.854	34.1424	-160.978			5.88862	158.466	34.1484	-160.731
	5.92915	166.068	34.1063	-168.999			5.90894	162.889	34.1274	-164.871			5.90781	162.761	34.1046	-168.537			5.88975	158.712	34.1039	-168.44			5.90688	162.196	34.1215	-165.129			5.90879	161.814	34.1275	-164.901
	5.94922	169.065	34.0854	-172.874			5.92906	166.07	34.1065	-168.907			5.92793	165.946	34.0838	-172.413			5.90992	162.067	34.0831	-172.299			5.92699	165.362	34.1006	-169.127			5.92889	164.986	34.1066	-168.923
	5.96922	171.881	34.0645	-176.594			5.94912	169.073	34.0856	-172.774			5.94798	168.95	34.0629	-176.124			5.93003	165.253	34.0622	-176			5.94704	168.353	34.0798	-172.955			5.94894	167.982	34.0857	-172.796
	5.98914	174.514	34.0437	-180.152			5.96911	171.898	34.0648	-176.47			5.96796	171.771	34.0421	-179.679			5.95008	168.261	34.0414	-179.549			5.96701	171.165	34.059	-176.616			5.96891	170.799	34.0649	-176.517
	6.00899	176.959	34.0229	-183.544			5.98902	174.538	34.044	-180.008			5.98786	174.413	34.0214	-183.081			5.97006	171.084	34.0207	-182.944			5.98692	173.793	34.0382	-180.128			5.98881	173.432	34.0441	-180.08
	6.02875	179.164	34.0022	-186.769			6.00886	176.993	34.0232	-183.396			6.00769	176.873	34.0007	-186.32			5.98997	173.725	34	-186.173			6.00674	176.236	34.0175	-183.497			6.00863	175.88	34.0233	-183.477
	6.04842	181.048	33.9816	-189.828			6.02862	179.207	34.0025	-186.628			6.02744	179.108	33.9802	-189.377			6.0098	176.181	33.9794	-189.232			6.02649	178.443	33.9969	-186.711			6.02837	178.098	34.0026	-186.705
	6.06801	182.789	33.961	-192.719			6.04829	181.094	33.9819	-189.692			6.0471	181.013	33.9596	-192.251			6.02954	178.405	33.9589	-192.124			6.04615	180.329	33.9763	-189.749			6.04802	180.001	33.982	-189.766
	6.0875	184.495	33.9405	-195.443			6.06787	182.845	33.9613	-192.579			6.06667	182.747	33.9392	-194.967			6.04921	180.308	33.9384	-194.847			6.06571	182.082	33.9558	-192.598			6.08706	183.459	33.9615	-192.661
	6.1069	186.021	33.9201	-197.993			6.08736	184.568	33.9409	-195.293			6.08615	184.449	33.9188	-197.532			6.08825	183.781	33.918	-197.4			6.0852	183.795	33.9353	-195.266			6.10644	184.992	33.941	-195.388
	6.1262	187.278	33.8998	-200.366			6.10675	186.107	33.9205	-197.841			6.10554	186.011	33.8985	-199.927			6.10764	185.329	33.8978	-199.775			6.10458	185.315	33.915	-197.769			6.12572	186.263	33.9206	-197.947
	6.14541	188.363	33.8796	-202.465			6.12605	187.369	33.9002	-200.221			6.12483	187.295	33.8783	-202.049			6.12692	186.605	33.8776	-201.878			6.12387	186.578	33.8947	-200.123			6.14491	187.363	33.9003	-200.331
	6.16451	189.348	33.8595	-204.306			6.14525	188.459	33.8799	-202.342			6.14403	188.386	33.8582	-203.883			6.14611	187.705	33.8575	-203.723			6.14306	187.675	33.8746	-202.222			6.16399	188.36	33.8801	-202.451
	6.18352	190.24	33.8394	-206.088			6.16435	189.451	33.8598	-204.194			6.16313	189.372	33.838	-205.655			6.16521	188.701	33.8375	-205.507			6.16216	188.666	33.8545	-204.02			6.18298	189.262	33.86	-204.298
	6.20242	191.049	33.8192	-207.804			6.18335	190.349	33.8398	-205.977			6.18212	190.27	33.818	-207.39			6.1842	189.604	33.8176	-207.244			6.18116	189.563	33.8342	-205.738			6.20187	190.077	33.84	-206.08
	6.22095	191.798	33.7994	-209.24			6.20225	191.163	33.8199	-207.713			6.20101	191.085	33.7981	-208.847			6.20309	190.422	33.7978	-208.749			6.20005	190.374	33.8144	-207.4			6.22065	190.828	33.8201	-207.825
	6.23965	192.469	33.7793	-210.434			6.22104	191.914	33.7998	-209.214			6.2198	191.838	33.7775	-210.057			6.22172	191.175	33.778	-209.994			6.21883	191.123	33.794	-208.838			6.23934	191.503	33.8003	-209.328
	6.25789	192.897	33.7589	-211.514			6.23969	192.581	33.7794	-210.435			6.23844	192.51	33.7575	-211.099			6.24031	191.859	33.7579	-211.095			6.23752	191.794	33.7737	-210.033			6.25793	191.94	33.7804	-210.566
	6.27622	192.844	33.7387	-212.467			6.25792	192.986	33.7589	-211.471			6.25682	192.939	33.7369	-212.034			6.25889	192.353	33.7377	-212.08			6.2561	192.22	33.753	-211.035			6.27641	191.847	33.7601	-211.652
	6.29461	192.6	33.7181	-213.319			6.2763	192.97	33.7386	-212.391			6.2753	192.913	33.7169	-212.884			6.27738	192.349	33.7171	-212.956			6.27459	192.116	33.7329	-211.932			6.29453	191.454	33.7397	-212.62
	6.3129	192.45	33.6975	-214.103			6.29468	192.775	33.718	-213.236			6.29368	192.59	33.6964	-213.671			6.29576	191.924	33.6965	-213.748			6.29297	191.721	33.713	-212.761			6.31281	191.402	33.7194	-213.481
	6.33108	192.171	33.6769	-214.751			6.31296	192.611	33.698	-214.016			6.31192	192.408	33.6761	-214.368			6.31403	191.678	33.676	-214.409			6.31125	191.613	33.693	-213.534			6.33099	191.45	33.699	-214.272
	6.34917	191.53	33.6566	-214.907			6.33115	192.305	33.6776	-214.676			6.32989	192.288	33.6559	-214.719			6.33221	191.666	33.6556	-214.584			6.32944	191.577	33.6728	-214.225			6.34887	190.935	33.6785	-214.953
	6.36715	190.703	33.6363	-214.524			6.34923	191.681	33.6574	-215.022			6.34797	191.82	33.636	-214.473			6.35029	191.264	33.6358	-214.214			6.34742	191.046	33.6526	-214.657			6.36679	190.013	33.6581	-215.218
	6.38503	189.839	33.6162	-214.245			6.36722	190.897	33.6373	-214.798			6.36591	191.021	33.6159	-214.148			6.36827	190.4	33.6159	-214.008			6.36499	190.154	33.6326	-214.461			6.38467	189.065	33.6379	-214.879
	6.40281	188.96	33.5963	-214.375			6.3851	190.065	33.6172	-214.452			6.38359	190.099	33.5962	-214.22			6.3859	189.392	33.5959	-214.264			6.38287	189.268	33.6129	-213.988			6.40246	188.224	33.6178	-214.505
	6.42046	187.986	33.5765	-214.288			6.40289	189.194	33.5973	-214.445			6.40137	189.212	33.5767	-214.211			6.40369	188.482	33.5761	-214.256			6.40066	188.553	33.5932	-213.88			6.42014	187.368	33.5979	-214.571
	6.43785	186.851	33.5573	-213.586			6.42058	188.218	33.5776	-214.358			6.41905	188.325	33.5571	-213.668			6.42123	187.657	33.5564	-213.54			6.41835	187.714	33.5737	-214.017			6.43774	186.322	33.5787	-214.577
	6.45535	185.589	33.5377	-212.663			6.43803	187.082	33.558	-213.743			6.43664	187.281	33.5379	-212.798			6.43873	186.688	33.5368	-212.51			6.43595	186.586	33.5543	-213.616			6.45523	185.042	33.5592	-214.016
	6.47276	184.238	33.5186	-211.897			6.45543	185.813	33.5384	-212.876			6.45414	186.014	33.5185	-211.927			6.45623	185.487	33.5174	-211.575			6.45345	185.226	33.5348	-212.713			6.47245	183.612	33.5396	-213.195
	6.49009	182.785	33.4993	-211.39			6.47284	184.483	33.519	-212.018			6.47155	184.584	33.4993	-211.249			6.47365	184.075	33.4981	-210.96			6.47086	183.785	33.5159	-211.678			6.48973	182.16	33.5202	-212.355
	6.50733	181.224	33.4801	-210.607			6.49017	183.079	33.4997	-211.235			6.48887	183.092	33.4803	-210.475			6.49098	182.554	33.4793	-210.269			6.48819	182.353	33.4967	-210.811			6.50697	180.732	33.5011	-211.556
	6.52448	179.567	33.461	-209.416			6.50726	181.555	33.4808	-210.391			6.50611	181.578	33.4621	-209.406			6.50822	181.005	33.4607	-209.202			6.50543	180.898	33.478	-210.174			6.52412	179.217	33.4823	-210.712
	6.54155	177.832	33.4426	-207.989			6.52432	179.922	33.4623	-209.369			6.52326	180.008	33.4433	-208.188			6.52537	179.429	33.4422	-207.948			6.52258	179.337	33.4591	-209.305			6.5412	177.533	33.4638	-209.744
	6.55854	176.032	33.4244	-206.602			6.5414	178.24	33.4436	-208.225			6.54033	178.332	33.4251	-206.973			6.54245	177.774	33.4237	-206.689			6.53966	177.632	33.4408	-208.089			6.5582	175.702	33.4457	-208.639
	6.57544	174.17	33.4062	-205.432			6.55839	176.49	33.4248	-207.022			6.55731	176.538	33.4068	-205.745			6.55944	176.004	33.4053	-205.5			6.55665	175.814	33.4226	-206.672			6.57512	173.803	33.427	-207.501
	6.59228	172.239	33.3878	-204.339			6.5753	174.639	33.4063	-205.717			6.57423	174.66	33.3887	-204.472			6.57636	174.131	33.3875	-204.241			6.57357	173.945	33.4045	-205.311			6.59197	171.889	33.4083	-206.314
	6.60904	170.241	33.3702	-203.001			6.59214	172.689	33.3888	-204.259			6.59107	172.731	33.3715	-203.039			6.59321	172.192	33.3701	-202.797			6.59041	172.045	33.3871	-204.046			6.60875	169.955	33.3901	-204.911
	6.62573	168.182	33.3531	-201.354			6.60891	170.674	33.3715	-202.782			6.60784	170.759	33.3543	-201.543			6.60998	170.214	33.3527	-201.312			6.60719	170.101	33.3691	-202.819			6.62546	167.958	33.3728	-203.293
	6.64236	166.072	33.336	-199.701			6.62562	168.622	33.3543	-201.464			6.62454	168.736	33.3372	-200.133			6.62668	168.199	33.3357	-199.881			6.62389	168.088	33.352	-201.464			6.6421	165.876	33.3554	-201.701
	6.65892	163.918	33.3189	-198.26			6.64225	166.535	33.3369	-200.219			6.64117	166.651	33.3202	-198.738			6.64331	166.134	33.3188	-198.461			6.64053	166	33.335	-199.891			6.65867	163.729	33.3379	-200.33
	6.67542	161.726	33.3021	-196.893			6.65882	164.399	33.3198	-198.837			6.65775	164.508	33.3032	-197.247			6.65988	164.004	33.3019	-196.985			6.65711	163.854	33.3181	-198.271			6.67518	161.548	33.321	-198.998
	6.69186	159.493	33.2854	-195.361			6.67533	162.209	33.303	-197.179			6.67426	162.318	33.2865	-195.583			6.67639	161.818	33.2852	-195.4			6.67362	161.676	33.3013	-196.718			6.69164	159.343	33.3042	-197.479
	6.70825	157.222	33.2687	-193.611			6.69179	159.968	33.2863	-195.378			6.69071	160.094	33.2698	-193.784			6.69284	159.598	33.2685	-193.696			6.69007	159.475	33.2846	-195.174			6.70804	157.11	33.2874	-195.787
	6.72458	154.918	33.2522	-191.74			6.70818	157.695	33.2696	-193.623			6.7071	157.841	33.2532	-191.97			6.70924	157.353	33.2519	-191.914			6.70647	157.242	33.2679	-193.529			6.72439	154.843	33.2708	-194.031
	6.74087	152.587	33.2357	-189.865			6.72453	155.403	33.253	-191.954			6.72344	155.559	33.2367	-190.188			6.72559	155.079	33.2354	-190.097			6.72282	154.969	33.2513	-191.74			6.74068	152.541	33.2542	-192.283
	6.75712	150.236	33.2192	-188.027			6.74081	153.088	33.2365	-190.263			6.73973	153.249	33.2203	-188.384			6.74189	152.777	33.219	-188.252			6.73912	152.658	33.2348	-189.847			6.75693	150.211	33.2377	-190.532
	6.77331	147.871	33.2029	-186.175			6.75706	150.748	33.2201	-188.436			6.75598	150.913	33.2039	-186.484			6.75814	150.447	33.2026	-186.357			6.75537	150.325	33.202	-185.987			6.77314	147.869	33.2212	-188.718
	6.78946	145.491	33.1866	-184.233			6.77326	148.38	33.2037	-186.456			6.77218	148.554	33.1876	-184.482			6.77434	148.094	33.1863	-184.401			6.77158	147.981	33.1857	-184.048			6.7893	145.516	33.2048	-186.8
	6.80557	143.096	33.1703	-182.191			6.78942	145.997	33.1874	-184.401			6.78834	146.182	33.1714	-182.429			6.79051	145.724	33.17	-182.387			6.78774	145.627	33.1695	-182.056			6.80543	143.154	33.1885	-184.803
	6.82165	140.69	33.1541	-180.094			6.80554	143.606	33.1711	-182.36			6.80447	143.8	33.1552	-180.367			6.80663	143.348	33.1538	-180.328			6.80386	143.261	33.1533	-179.987			6.82152	140.78	33.1723	-182.771
	6.8377	138.279	33.138	-177.989			6.82163	141.214	33.1549	-180.351			6.82055	141.411	33.1391	-178.294			6.82271	140.969	33.1377	-178.235			6.81995	140.882	33.1372	-177.86			6.83758	138.396	33.1561	-180.736
	6.85371	135.874	33.1219	-175.89			6.83768	138.817	33.1388	-178.329			6.8366	139.021	33.123	-176.19			6.83877	138.584	33.1216	-176.119			6.83601	138.496	33.1211	-175.713			6.8536	136.011	33.1399	-178.687
	6.86969	133.476	33.1059	-173.772			6.8537	136.414	33.1227	-176.242			6.85262	136.629	33.107	-174.048			6.85479	136.195	33.1056	-173.983			6.85203	136.109	33.1051	-173.577			6.8696	133.63	33.1238	-176.597
	6.88565	131.08	33.0899	-171.611			6.86969	134.014	33.1067	-174.084			6.86862	134.236	33.091	-171.883			6.87079	133.807	33.0896	-171.824			6.86803	133.729	33.0891	-171.442			6.88558	131.254	33.1078	-174.454
	6.90159	128.687	33.074	-169.412			6.88566	131.623	33.0907	-171.891			6.88459	131.844	33.075	-169.708			6.88675	131.424	33.0737	-169.642			6.884	131.352	33.0732	-169.285			6.90153	128.889	33.0918	-172.28
	6.91751	126.303	33.0581	-167.198			6.9016	129.242	33.0748	-169.702			6.90053	129.462	33.0591	-167.527			6.9027	129.05	33.0578	-167.443			6.89995	128.981	33.0573	-167.093			6.91746	126.532	33.0759	-170.103
	6.93341	123.938	33.0422	-164.992			6.91752	126.868	33.0588	-167.519			6.91645	127.097	33.0433	-165.329			6.91863	126.687	33.0419	-165.237			6.91588	126.621	33.0414	-164.869			6.93337	124.185	33.06	-167.928
	6.9493	121.59	33.0264	-162.792			6.93343	124.504	33.043	-165.327			6.93236	124.745	33.0274	-163.109			6.93454	124.334	33.026	-163.034			6.93179	124.274	33.0256	-162.636			6.94927	121.853	33.0441	-165.743
	6.96517	119.261	33.0106	-160.588			6.94932	122.156	33.0271	-163.116			6.94825	122.407	33.0116	-160.885			6.95043	121.995	33.0102	-160.837			6.94769	121.94	33.0098	-160.418			6.96516	119.54	33.0282	-163.544
	6.98103	116.951	32.9948	-158.377			6.9652	119.83	33.0114	-160.893			6.96413	120.085	32.9958	-158.667			6.96631	119.679	32.9945	-158.645			6.96357	119.627	32.994	-158.218			6.98103	117.251	33.0124	-161.336
	6.99689	114.663	32.9791	-156.164			6.98107	117.525	32.9956	-158.669			6.97999	117.784	32.9801	-156.464			6.98218	117.388	32.9787	-156.455			6.97944	117.337	32.9783	-156.022			6.99689	114.984	32.9966	-159.13
	7.01274	112.401	32.9633	-153.96			6.99693	115.24	32.9798	-156.456			6.99585	115.506	32.9644	-154.281			6.99803	115.115	32.963	-154.263			6.99531	115.066	32.9625	-153.822			7.01274	112.738	32.9809	-156.933
	7.02858	110.166	32.9476	-151.77			7.01278	112.977	32.9641	-154.261			7.0117	113.252	32.9486	-152.11			7.01389	112.863	32.9472	-152.066			7.01117	112.815	32.9468	-151.626			7.02859	110.519	32.9651	-154.748
	7.04442	107.961	32.9319	-149.595			7.02863	110.743	32.9484	-152.076			7.02755	111.024	32.9329	-149.942			7.02974	110.634	32.9315	-149.878			7.03019	110.15	32.9311	-149.452			7.04444	108.328	32.9494	-152.572
	7.06027	105.787	32.9163	-147.439			7.04448	108.541	32.9327	-149.9			7.0434	108.822	32.9173	-147.781			7.04559	108.436	32.9158	-147.716			7.04603	107.964	32.9154	-147.31			7.06029	106.166	32.9337	-150.403
	7.07611	103.64	32.9006	-145.299			7.06032	106.366	32.917	-147.744			7.05924	106.652	32.9016	-145.638			7.06144	106.271	32.9002	-145.587			7.06189	105.809	32.8997	-145.189			7.07614	104.035	32.918	-148.245
	7.09196	101.523	32.8849	-143.174			7.07617	104.222	32.9013	-145.612			7.07509	104.51	32.8859	-143.519			7.07729	104.135	32.8845	-143.481			7.07774	103.68	32.8841	-143.083			7.092	101.932	32.9023	-146.106
	7.10781	99.443	32.8693	-141.072			7.09202	102.11	32.8856	-143.504			7.09094	102.399	32.8703	-141.425			7.09314	102.029	32.8689	-141.383			7.0936	101.582	32.8684	-140.991			7.10786	99.861	32.8866	-143.989
	7.12367	97.402	32.8536	-138.997			7.10787	100.03	32.87	-141.412			7.10679	100.325	32.8546	-139.349			7.10899	99.957	32.8532	-139.298			7.10947	99.517	32.8528	-138.92			7.12372	97.829	32.871	-141.898
	7.13954	95.399	32.838	-136.947			7.12373	97.986	32.8543	-139.338			7.12265	98.286	32.839	-137.289			7.12486	97.919	32.8376	-137.246			7.12534	97.488	32.8371	-136.879			7.1396	95.833	32.8553	-139.831
	7.1713	91.498	32.8224	-134.921			7.13961	95.979	32.8387	-137.288			7.13852	96.281	32.8233	-135.256			7.14073	95.915	32.8219	-135.233			7.14121	95.498	32.8214	-134.873			7.15548	93.872	32.8396	-137.786
	7.1872	89.603	32.8067	-132.925			7.15548	94.012	32.823	-135.269			7.1544	94.311	32.8077	-133.258			7.15662	93.949	32.8062	-133.25			7.15709	93.544	32.8058	-132.898			7.17137	91.95	32.824	-135.771
	7.20312	87.75	32.791	-130.965			7.17137	92.085	32.7917	-131.334			7.17029	92.38	32.7921	-131.295			7.17251	92.023	32.7906	-131.297			7.17298	91.626	32.7901	-130.952			7.18728	90.064	32.8083	-133.783
	7.21905	85.938	32.7754	-129.041			7.18727	90.193	32.776	-129.414			7.18619	90.491	32.7764	-129.369			7.18842	90.134	32.7749	-129.375			7.18889	89.748	32.7745	-129.034			7.2032	88.216	32.7927	-131.826
	7.23499	84.167	32.7597	-127.15			7.20318	88.336	32.7604	-127.523			7.20211	88.639	32.7608	-127.476			7.20433	88.282	32.7593	-127.481			7.20481	87.909	32.7588	-127.148			7.21913	86.406	32.777	-129.902
	7.25096	82.436	32.7441	-125.29			7.21911	86.521	32.7447	-125.664			7.21804	86.823	32.7451	-125.614			7.22026	86.471	32.7436	-125.621			7.22074	86.11	32.7431	-125.3			7.23507	84.635	32.7613	-128.008
	7.26693	80.748	32.7284	-123.468			7.23505	84.752	32.729	-123.84			7.23398	85.048	32.7294	-123.79			7.23621	84.697	32.7279	-123.801			7.2367	84.348	32.7274	-123.491			7.25103	82.907	32.7457	-126.146
	7.28293	79.136	32.7127	-121.685			7.25101	83.023	32.7133	-122.057			7.24994	83.316	32.7137	-122.006			7.25217	82.963	32.7122	-122.021			7.25266	82.626	32.7117	-121.718			7.26701	81.223	32.73	-124.329
	7.29895	77.576	32.697	-119.943			7.26699	81.33	32.6976	-120.315			7.26591	81.626	32.698	-120.259			7.26814	81.277	32.6965	-120.282			7.26865	80.952	32.696	-119.981			7.28301	79.61	32.7143	-122.555
	7.31498	76.016	32.6813	-118.242			7.28298	79.702	32.6819	-118.611			7.28191	80.003	32.6823	-118.549			7.28414	79.666	32.6808	-118.576			7.28465	79.355	32.6803	-118.283			7.29903	78.056	32.6986	-120.817
	7.33104	74.483	32.6656	-116.574			7.299	78.15	32.6662	-116.947			7.29792	78.45	32.6666	-116.877			7.30015	78.108	32.6651	-116.901			7.30067	77.804	32.6646	-116.628			7.31506	76.489	32.6828	-119.11
	7.34712	73.063	32.6498	-114.969			7.31503	76.605	32.6504	-115.356			7.31395	76.897	32.6509	-115.269			7.31618	76.541	32.6493	-115.301			7.3167	76.247	32.6488	-115.05			7.33111	74.955	32.6671	-117.44
	7.36321	71.714	32.6341	-113.459			7.33109	75.06	32.6346	-113.827			7.33001	75.351	32.6351	-113.741			7.33224	75.003	32.6335	-113.784			7.33276	74.726	32.633	-113.535			7.34719	73.535	32.6514	-115.836
	7.37934	70.303	32.6183	-111.95			7.34716	73.6	32.6189	-112.288			7.34608	73.905	32.6193	-112.217			7.34831	73.584	32.6178	-112.257			7.34884	73.314	32.6172	-111.997			7.36328	72.172	32.6356	-114.317
	7.39548	68.879	32.6025	-110.383			7.36326	72.238	32.6031	-110.764			7.36218	72.547	32.6035	-110.674			7.36441	72.227	32.602	-110.712			7.36494	71.955	32.6014	-110.474			7.37939	70.758	32.6198	-112.796
	7.41164	67.628	32.5866	-108.921			7.37937	70.872	32.5872	-109.351			7.3783	71.16	32.5877	-109.223			7.38052	70.807	32.5861	-109.264			7.38107	70.545	32.5856	-109.078			7.39553	69.349	32.604	-111.24
	7.42783	66.488	32.5708	-107.655			7.39551	69.468	32.5714	-108.027			7.39443	69.746	32.5719	-107.905			7.39666	69.393	32.5703	-107.949			7.39721	69.149	32.5698	-107.755			7.41169	68.089	32.5882	-109.796
	7.44404	65.247	32.5549	-106.376			7.41167	68.148	32.5555	-106.646			7.41059	68.45	32.556	-106.579			7.41282	68.137	32.5544	-106.616			7.41337	67.91	32.5539	-106.354			7.42787	66.928	32.5723	-108.514
	7.46027	63.924	32.5391	-104.909			7.42786	66.966	32.5396	-105.233			7.42677	67.284	32.5402	-105.155			7.429	66.983	32.5386	-105.19			7.42956	66.75	32.538	-104.93			7.44407	65.692	32.5564	-107.188
	7.47652	62.779	32.5232	-103.519			7.44406	65.791	32.5237	-103.981			7.44297	66.08	32.5243	-103.815			7.4452	65.733	32.5227	-103.87			7.44577	65.492	32.5221	-103.697			7.46029	64.384	32.5406	-105.704
	7.4928	61.821	32.5072	-102.451			7.46028	64.521	32.5078	-102.872			7.45919	64.785	32.5084	-102.691			7.46142	64.41	32.5067	-102.753			7.462	64.191	32.5062	-102.602			7.47654	63.228	32.5247	-104.365
	7.50909	60.807	32.4913	-101.443			7.47653	63.3	32.4919	-101.675			7.47545	63.588	32.4924	-101.592			7.47767	63.272	32.4908	-101.64			7.47826	63.078	32.4903	-101.399			7.49281	62.242	32.5087	-103.322
	7.52542	59.613	32.4753	-100.153			7.4928	62.268	32.4759	-100.328			7.49172	62.578	32.4765	-100.314			7.49394	62.305	32.4748	-100.355			7.49454	62.108	32.4743	-100.058			7.5091	61.211	32.4928	-102.262
	7.54176	58.501	32.4593	-98.759			7.50909	61.293	32.4599	-99.147			7.50802	61.583	32.4605	-99.035			7.51023	61.267	32.4588	-99.107			7.51084	61.048	32.4583	-98.908			7.52542	60.031	32.4768	-100.894
	7.55812	57.652	32.4433	-97.77			7.52541	60.196	32.4439	-98.239			7.52433	60.452	32.4445	-98.041			7.52654	60.062	32.4428	-98.13			7.52715	59.855	32.4423	-98.006			7.54176	58.925	32.4608	-99.517
	7.57451	56.85	32.4273	-97.013			7.54174	59.053	32.4279	-97.31			7.54066	59.319	32.4284	-97.176			7.54288	58.96	32.4268	-97.246			7.54349	58.792	32.4263	-97.066			7.55812	58.047	32.4448	-98.578
	7.59092	55.871	32.4112	-96.058			7.5581	58.094	32.4118	-96.132			7.55702	58.391	32.4124	-96.142			7.55923	58.108	32.4107	-96.183			7.55985	57.949	32.4102	-95.88			7.5745	57.217	32.4288	-97.806
	7.60735	54.813	32.3951	-94.747			7.57449	57.272	32.3957	-94.949			7.57339	57.57	32.3963	-94.929			7.57561	57.289	32.3946	-94.981			7.57623	57.111	32.3941	-94.714			7.59089	56.244	32.4127	-96.764
	7.6238	53.962	32.379	-93.648			7.5909	56.386	32.3796	-94.108			7.58979	56.655	32.3802	-93.934			7.592	56.297	32.3785	-94.026			7.59263	56.107	32.378	-93.894			7.6073	55.207	32.3966	-95.403
	7.64027	53.277	32.3629	-92.965			7.60732	55.38	32.3635	-93.417			7.60621	55.633	32.3608	-93.069			7.60842	55.239	32.3624	-93.304			7.60906	55.069	32.3619	-93.208			7.62374	54.344	32.3805	-94.372
	7.65676	52.545	32.3467	-92.32			7.62376	54.449	32.3473	-92.575			7.62266	54.718	32.3447	-92.286			7.62486	54.395	32.3462	-92.528			7.62551	54.244	32.3457	-92.353			7.6402	53.632	32.3644	-93.734
	7.67326	51.665	32.3305	-91.388			7.64023	53.686	32.3312	-91.505			7.63912	53.976	32.3285	-91.271			7.64132	53.703	32.3301	-91.516			7.64198	53.55	32.3295	-91.276			7.65667	52.883	32.3482	-93.083
	7.68979	50.802	32.3143	-90.247			7.65672	52.965	32.315	-90.562			7.6556	53.256	32.3123	-90.288			7.65779	52.951	32.3139	-90.514			7.65847	52.784	32.3133	-90.359			7.67317	52.015	32.332	-92.111
	7.70633	50.117	32.2981	-89.436			7.67322	52.162	32.2987	-89.897			7.6721	52.429	32.2961	-89.587			7.67429	52.055	32.2977	-89.798			7.67497	51.886	32.2971	-89.72			7.68969	51.16	32.3158	-90.971
	7.7229	49.516	32.2819	-88.892			7.68975	51.305	32.2825	-89.286			7.68862	51.562	32.2799	-88.995			7.69082	51.19	32.2814	-89.204			7.69149	51.047	32.2809	-89.122			7.70623	50.454	32.2996	-90.193
[truncated: 1,637 more rows]
